# Supplementary material for: Operculate land snails (Gastropoda, Caenogastropoda, Cyclophoroidea) from Padang Bindu Karst, South Sumatra, Indonesia with the description of a new species, Chamalycaeus dayangmerindu
Source: Zookeys. 2026 Mar 2;1272:1–31. doi: 10.3897/zookeys.1272.179378 (PMC12973052; doi:10.3897/zookeys.1272.179378)
Supplement: XML Treatment for Cyclophorus perdix tuba [file zookeys.1272.179378-treatment1.xml]

<!DOCTYPE tp:taxon-treatment
  PUBLIC "-//TaxonX//DTD Taxonomic Treatment Publishing DTD v0 20100105//EN" "tax-treatment-NSO.dtd">
<tp:taxon-treatment xmlns:tp="http://www.plazi.org/taxpub"><tp:treatment-meta><kwd-group><label>Taxon classification</label><kwd>
                  <named-content content-type="kingdom">Animalia</named-content>
                </kwd><kwd>
                  <named-content content-type="order">Architaenioglossa</named-content>
                </kwd><kwd>
                  <named-content content-type="family">Cyclophoridae</named-content>
                </kwd></kwd-group><mixed-citation publication-type="journal"><person-group><name><surname>Aulia</surname><given-names>Latifah Nurul</given-names></name><name><surname>Nurinsiyah</surname><given-names>Ayu Savitri</given-names></name><name><surname>Mujiono</surname><given-names>Nova</given-names></name><name><surname>Páll-Gergely</surname><given-names>Barna</given-names></name><name><surname>Ambarwati</surname><given-names>Reni</given-names></name></person-group><article-title>Operculate land snails (<tp:taxon-name><tp:taxon-name-part taxon-name-part-type="class" reg="Gastropoda">Gastropoda</tp:taxon-name-part></tp:taxon-name>, <tp:taxon-name><tp:taxon-name-part taxon-name-part-type="subclass" reg="Caenogastropoda">Caenogastropoda</tp:taxon-name-part></tp:taxon-name>, <tp:taxon-name><tp:taxon-name-part taxon-name-part-type="superfamily" reg="Cyclophoroidea">Cyclophoroidea</tp:taxon-name-part></tp:taxon-name>) from Padang Bindu Karst, South Sumatra, Indonesia with the description of a new species, <italic><tp:taxon-name><tp:taxon-name-part taxon-name-part-type="genus" reg="Chamalycaeus">Chamalycaeus</tp:taxon-name-part> <tp:taxon-name-part taxon-name-part-type="species" reg="dayangmerindu">dayangmerindu</tp:taxon-name-part></tp:taxon-name></italic></article-title><source>Zookeys</source><day>02</day><month>03</month><year>2026</year><volume>1272</volume><fpage>1</fpage><lpage>31</lpage><pub-id pub-id-type="doi">10.3897/zookeys.1272.179378</pub-id></mixed-citation></tp:treatment-meta><tp:nomenclature><tp:taxon-name><object-id xmlns:xlink="http://www.w3.org/1999/xlink" content-type="arpha" xlink:type="simple">60FD0277-B3DE-5FFB-8B03-86B4475BFE4D</object-id>
                        		<tp:taxon-name-part taxon-name-part-type="genus" reg="Cyclophorus">Cyclophorus</tp:taxon-name-part> <tp:taxon-name-part taxon-name-part-type="species" reg="perdix">perdix</tp:taxon-name-part> <tp:taxon-name-part taxon-name-part-type="subspecies" reg="tuba">tuba</tp:taxon-name-part>
                        	</tp:taxon-name><tp:taxon-authority>(Sowerby, 1842)</tp:taxon-authority><xref ref-type="fig" rid="F4">Fig. 4 a</xref><tp:nomenclature-citation-list><tp:nomenclature-citation><tp:taxon-name><tp:taxon-name-part taxon-name-part-type="genus" reg="Cyclophorus">Cyclophorus</tp:taxon-name-part> <tp:taxon-name-part taxon-name-part-type="species" reg="tuba">tuba</tp:taxon-name-part></tp:taxon-name><comment> Sowerby, 1842: 122, pl. 27, figs 129, 130. <xref ref-type="bibr" rid="B82">von Martens 1867</xref>: 133, pl. 3, figs 2–4.</comment></tp:nomenclature-citation><tp:nomenclature-citation><tp:taxon-name><tp:taxon-name-part taxon-name-part-type="genus" reg="Cyclophorus">Cyclophorus</tp:taxon-name-part> <tp:taxon-name-part taxon-name-part-type="species" reg="perdix">perdix</tp:taxon-name-part> <tp:taxon-name-part taxon-name-part-type="subspecies" reg="tuba">tuba</tp:taxon-name-part></tp:taxon-name><comment> – <xref ref-type="bibr" rid="B75">van Benthem Jutting 1959</xref>: 69–71.</comment></tp:nomenclature-citation></tp:nomenclature-citation-list></tp:nomenclature><tp:treatment-sec sec-type="Material examined"><title>Material examined.</title><p>Indonesia • South Sumatra, Ogan Komering Ulu, Semidang Aji, Padang Bindu (Plot 2); <named-content xmlns:xlink="http://www.w3.org/1999/xlink" content-type="dwc:verbatimCoordinates" xlink:type="simple">4°04.00'S, 103°55.79'E</named-content>; alt. 158 m; May-June 2021; A.S. Nurinsiyah leg.; <abbrev xmlns:xlink="http://www.w3.org/1999/xlink" content-type="institution" xlink:title="Museum Zoologicum Bogoriense, Soekarno Science and Technology Area," xlink:type="simple">MZB</abbrev> Gst. 23952/2 • South Sumatra, Ogan Komering Ulu, Semidang Aji, Suka Merindu (Plot 11); <named-content xmlns:xlink="http://www.w3.org/1999/xlink" content-type="dwc:verbatimCoordinates" xlink:type="simple">4°04.11'S, 103°55.34'E</named-content>; alt. 124 m; May-June 2021; A.S. Nurinsiyah leg.; <abbrev xmlns:xlink="http://www.w3.org/1999/xlink" content-type="institution" xlink:title="Museum Zoologicum Bogoriense, Soekarno Science and Technology Area," xlink:type="simple">MZB</abbrev> Gst. 23953/1 • South Sumatra, Ogan Komering Ulu, Semidang Aji, Padang Bindu (Plot 16); <named-content xmlns:xlink="http://www.w3.org/1999/xlink" content-type="dwc:verbatimCoordinates" xlink:type="simple">4°04.34'S, 103°56.06'E</named-content>; alt. 139 m; May-June 2021; A.S. Nurinsiyah leg.; <abbrev xmlns:xlink="http://www.w3.org/1999/xlink" content-type="institution" xlink:title="Museum Zoologicum Bogoriense, Soekarno Science and Technology Area," xlink:type="simple">MZB</abbrev> Gst. 23954/1 • South Sumatra, Ogan Komering Ulu, Semidang Aji, Padang Bindu (Plot 4); <named-content xmlns:xlink="http://www.w3.org/1999/xlink" content-type="dwc:verbatimCoordinates" xlink:type="simple">4°04.01'S, 103°55.89'E</named-content>; alt. 111 m; May-June 2021; A.S. Nurinsiyah leg.; <abbrev xmlns:xlink="http://www.w3.org/1999/xlink" content-type="institution" xlink:title="Museum Zoologicum Bogoriense, Soekarno Science and Technology Area," xlink:type="simple">MZB</abbrev> Gst. 23955/2.</p><fig id="F4" position="float" orientation="portrait"><object-id xmlns:xlink="http://www.w3.org/1999/xlink" content-type="doi" xlink:type="simple">10.3897/zookeys.1272.179378.figure4</object-id><object-id xmlns:xlink="http://www.w3.org/1999/xlink" content-type="arpha" xlink:type="simple">A31CF629-16DA-52AE-8D13-60236FF9CACB</object-id><label>Figure 4.</label><caption><p>Shells of <tp:taxon-name><tp:taxon-name-part taxon-name-part-type="family" reg="Cyclophoridae">Cyclophoridae</tp:taxon-name-part></tp:taxon-name> from Padang Bindu. <bold>a</bold>. <italic><tp:taxon-name><tp:taxon-name-part taxon-name-part-type="genus" reg="Cyclophorus">Cyclophorus</tp:taxon-name-part> <tp:taxon-name-part taxon-name-part-type="species" reg="perdix">perdix</tp:taxon-name-part> <tp:taxon-name-part taxon-name-part-type="subspecies" reg="tuba">tuba</tp:taxon-name-part></tp:taxon-name></italic> Sowerby, 1842; <bold>b</bold>. <italic><tp:taxon-name><tp:taxon-name-part taxon-name-part-type="genus" reg="Japonia">Japonia</tp:taxon-name-part> <tp:taxon-name-part taxon-name-part-type="species" reg="ciliocincta">ciliocincta</tp:taxon-name-part></tp:taxon-name></italic> (E. von Martens, 1865); <bold>c</bold>. <italic><tp:taxon-name><tp:taxon-name-part taxon-name-part-type="genus" reg="Lagocheilus">Lagocheilus</tp:taxon-name-part> <tp:taxon-name-part taxon-name-part-type="species" reg="ciliferus">ciliferus</tp:taxon-name-part></tp:taxon-name></italic> (Mousson, 1849).</p></caption><graphic xmlns:xlink="http://www.w3.org/1999/xlink" xlink:href="zookeys-1272-001_article-179378__-g004.jpg" id="oo_1550783.jpg" position="float" orientation="portrait" xlink:type="simple"><uri content-type="original_file" xlink:type="simple">https://binary.pensoft.net/fig/1550783</uri></graphic></fig></tp:treatment-sec><tp:treatment-sec sec-type="Description (n = 5)"><title>Description (n = 5).</title><p>Shell medium size with H = 12.5–22.1 mm (mean 18.2 mm); D = 17.8–32.2 mm (mean 27.2 mm); <abbrev xmlns:xlink="http://www.w3.org/1999/xlink" xlink:title="Height of aperture" xlink:type="simple">HA</abbrev> = 7.4–21.6 mm (mean 14.1 mm); <abbrev xmlns:xlink="http://www.w3.org/1999/xlink" xlink:title="Diameter/width of aperture" xlink:type="simple">DA</abbrev> = 8.9–17.6 mm (mean 14.9 mm); 4.2–5 whorls. Shell conical, with a low tower and very large body whorl, not too thick, and not shiny; rotation dextral; slightly transparent on the inside; pale brown accompanied by a dark brown and white pattern in the form of lines on the suture edges; the pattern fades slightly in the middle of the body whorl exactly ¼ after the keel; a spiral dark brown pattern appears at the bottom of the body whorl; umbilicus wide; keel in the middle of the body whorl; aperture almost round, slightly slanted; peristome expands upwards.</p></tp:treatment-sec><tp:treatment-sec sec-type="Habitat"><title>Habitat.</title><p>Limestone rocks.</p></tp:treatment-sec><tp:treatment-sec sec-type="Distribution"><title>Distribution.</title><p>The species is widely distributed in Sumatra.</p></tp:treatment-sec><tp:treatment-sec sec-type="Remarks"><title>Remarks.</title><p>In general, in the species and subspecies of <italic><tp:taxon-name><tp:taxon-name-part taxon-name-part-type="genus" reg="Cyclophorus">Cyclophorus</tp:taxon-name-part> <tp:taxon-name-part taxon-name-part-type="species" reg="perdix">perdix</tp:taxon-name-part></tp:taxon-name></italic> almost all shell morphology is similar, namely the shell shape, keel on the body whorl, and aperture shape (<xref ref-type="bibr" rid="B48">Novianti et al. 2023</xref>). The difference lies on the taper level of the keel, the position of the keel, the width of the aperture, and the degree of reflection of the aperture. Apart from that, a quite distinctive difference is in the spiral pattern of the shell.</p></tp:treatment-sec><ref-list><ref id="B82"><mixed-citation xmlns:xlink="http://www.w3.org/1999/xlink" xlink:type="simple">von Martens E (1867) Die Preussische expedition nach Ost-Asien: nach amtlichen quellen. Zoologischer Theil. Verlag der Königlichen geheimen ober-hofbuchdruckerei, Berlin, 133. <ext-link xlink:href="10.5962/bhl.title.12726" ext-link-type="doi" xlink:type="simple">https://doi.org/10.5962/bhl.title.12726</ext-link></mixed-citation></ref><ref id="B75"><mixed-citation xmlns:xlink="http://www.w3.org/1999/xlink" xlink:type="simple">van Benthem Jutting WSS (1959) Catalogue of the non-marine <tp:taxon-name><tp:taxon-name-part taxon-name-part-type="subkingdom">Mollusca</tp:taxon-name-part></tp:taxon-name> of Sumatra and of its satellite islands. Beaufortia 7(83): 41–191.</mixed-citation></ref><ref id="B48"><mixed-citation xmlns:xlink="http://www.w3.org/1999/xlink" xlink:type="simple">Novianti F, Zahida F, Jati WN, Nurinsiyah AS (2023) Study of The Morphological and Anatomical Character of the Genus <italic><tp:taxon-name><tp:taxon-name-part taxon-name-part-type="genus">Cyclophorus</tp:taxon-name-part></tp:taxon-name></italic> (<tp:taxon-name><tp:taxon-name-part taxon-name-part-type="class">Gastropoda</tp:taxon-name-part></tp:taxon-name>: <tp:taxon-name><tp:taxon-name-part taxon-name-part-type="family">Cyclophoridae</tp:taxon-name-part></tp:taxon-name>) in Indonesia and Their Phenetic Relationships. Jurnal Moluska Indonesia 7(1): 1–16. <ext-link xlink:href="10.54115/jmi.v7i1.69" ext-link-type="doi" xlink:type="simple">https://doi.org/10.54115/jmi.v7i1.69</ext-link></mixed-citation></ref></ref-list></tp:taxon-treatment>
