# Supplementary material for: Operculate land snails (Gastropoda, Caenogastropoda, Cyclophoroidea) from Padang Bindu Karst, South Sumatra, Indonesia with the description of a new species, Chamalycaeus dayangmerindu
Source: Zookeys. 2026 Mar 2;1272:1–31. doi: 10.3897/zookeys.1272.179378 (PMC12973052; doi:10.3897/zookeys.1272.179378)
Supplement: XML Treatment for Japonia ciliocincta [file zookeys.1272.179378-treatment2.xml]

<!DOCTYPE tp:taxon-treatment
  PUBLIC "-//TaxonX//DTD Taxonomic Treatment Publishing DTD v0 20100105//EN" "tax-treatment-NSO.dtd">
<tp:taxon-treatment xmlns:tp="http://www.plazi.org/taxpub"><tp:treatment-meta><kwd-group><label>Taxon classification</label><kwd>
                  <named-content content-type="kingdom">Animalia</named-content>
                </kwd><kwd>
                  <named-content content-type="order">Architaenioglossa</named-content>
                </kwd><kwd>
                  <named-content content-type="family">Cyclophoridae</named-content>
                </kwd></kwd-group><mixed-citation publication-type="journal"><person-group><name><surname>Aulia</surname><given-names>Latifah Nurul</given-names></name><name><surname>Nurinsiyah</surname><given-names>Ayu Savitri</given-names></name><name><surname>Mujiono</surname><given-names>Nova</given-names></name><name><surname>Páll-Gergely</surname><given-names>Barna</given-names></name><name><surname>Ambarwati</surname><given-names>Reni</given-names></name></person-group><article-title>Operculate land snails (<tp:taxon-name><tp:taxon-name-part taxon-name-part-type="class" reg="Gastropoda">Gastropoda</tp:taxon-name-part></tp:taxon-name>, <tp:taxon-name><tp:taxon-name-part taxon-name-part-type="subclass" reg="Caenogastropoda">Caenogastropoda</tp:taxon-name-part></tp:taxon-name>, <tp:taxon-name><tp:taxon-name-part taxon-name-part-type="superfamily" reg="Cyclophoroidea">Cyclophoroidea</tp:taxon-name-part></tp:taxon-name>) from Padang Bindu Karst, South Sumatra, Indonesia with the description of a new species, <italic><tp:taxon-name><tp:taxon-name-part taxon-name-part-type="genus" reg="Chamalycaeus">Chamalycaeus</tp:taxon-name-part> <tp:taxon-name-part taxon-name-part-type="species" reg="dayangmerindu">dayangmerindu</tp:taxon-name-part></tp:taxon-name></italic></article-title><source>Zookeys</source><day>02</day><month>03</month><year>2026</year><volume>1272</volume><fpage>1</fpage><lpage>31</lpage><pub-id pub-id-type="doi">10.3897/zookeys.1272.179378</pub-id></mixed-citation></tp:treatment-meta><tp:nomenclature><tp:taxon-name><object-id xmlns:xlink="http://www.w3.org/1999/xlink" content-type="arpha" xlink:type="simple">E3AE170B-50C5-50CF-A8D3-E5F04FA1956D</object-id>
                        		<tp:taxon-name-part taxon-name-part-type="genus" reg="Japonia">Japonia</tp:taxon-name-part> <tp:taxon-name-part taxon-name-part-type="species" reg="ciliocincta">ciliocincta</tp:taxon-name-part>
                        	</tp:taxon-name><tp:taxon-authority>(E. von Martens, 1865)</tp:taxon-authority><xref ref-type="fig" rid="F4">Figs 4 b, 9a</xref><tp:nomenclature-citation-list><tp:nomenclature-citation><tp:taxon-name><tp:taxon-name-part taxon-name-part-type="genus" reg="Cyclophorus">Cyclophorus</tp:taxon-name-part> <tp:taxon-name-part taxon-name-part-type="species" reg="ciliocinctus">ciliocinctus</tp:taxon-name-part></tp:taxon-name><comment> E. von Martens, 1865: 52.</comment></tp:nomenclature-citation><tp:nomenclature-citation><tp:taxon-name><tp:taxon-name-part taxon-name-part-type="genus" reg="Lagochilus">Lagochilus</tp:taxon-name-part> <tp:taxon-name-part taxon-name-part-type="species" reg="ciliocinctum">ciliocinctum</tp:taxon-name-part></tp:taxon-name><comment> – <xref ref-type="bibr" rid="B75">van Benthem Jutting 1959</xref>: 61. <xref ref-type="bibr" rid="B38">Marwoto 2016</xref>: 17.</comment></tp:nomenclature-citation><tp:nomenclature-citation><tp:taxon-name><tp:taxon-name-part taxon-name-part-type="genus" reg="Japonia">Japonia</tp:taxon-name-part> <tp:taxon-name-part taxon-name-part-type="species" reg="ciliocinctum">ciliocinctum</tp:taxon-name-part></tp:taxon-name><comment> – <xref ref-type="bibr" rid="B77">Vermeulen and Whitten 1998</xref>: 44, fig. 21.</comment></tp:nomenclature-citation></tp:nomenclature-citation-list></tp:nomenclature><tp:treatment-sec sec-type="Material examined"><title>Material examined.</title><p>Indonesia • South Sumatra, Ogan Komering Ulu, Semidang Aji, Suka Merindu (Plot 11); <named-content xmlns:xlink="http://www.w3.org/1999/xlink" content-type="dwc:verbatimCoordinates" xlink:type="simple">4°04.11'S, 103°55.34'E</named-content>; alt. 124 m; May-June 2021; A.S. Nurinsiyah leg.; <abbrev xmlns:xlink="http://www.w3.org/1999/xlink" content-type="institution" xlink:title="Museum Zoologicum Bogoriense, Soekarno Science and Technology Area," xlink:type="simple">MZB</abbrev> Gst. 23956/10 • South Sumatra, Ogan Komering Ulu, Semidang Aji, Suka Merindu (Plot 8); <named-content xmlns:xlink="http://www.w3.org/1999/xlink" content-type="dwc:verbatimCoordinates" xlink:type="simple">4°04.06'S, 103°55.40'E</named-content>; alt. 134 m; May-June 2021; A.S. Nurinsiyah leg.; <abbrev xmlns:xlink="http://www.w3.org/1999/xlink" content-type="institution" xlink:title="Museum Zoologicum Bogoriense, Soekarno Science and Technology Area," xlink:type="simple">MZB</abbrev> Gst. 23957/2 • South Sumatra, Ogan Komering Ulu, Semidang Aji, Padang Bindu (Plot 16); <named-content xmlns:xlink="http://www.w3.org/1999/xlink" content-type="dwc:verbatimCoordinates" xlink:type="simple">4°04.34'S, 103°56.06'E</named-content>; alt. 139 m; May-June 2021; A.S. Nurinsiyah leg.; <abbrev xmlns:xlink="http://www.w3.org/1999/xlink" content-type="institution" xlink:title="Museum Zoologicum Bogoriense, Soekarno Science and Technology Area," xlink:type="simple">MZB</abbrev> Gst. 23958/1 • South Sumatra, Ogan Komering Ulu, Semidang Aji, Suka Merindu (Plot 7); <named-content xmlns:xlink="http://www.w3.org/1999/xlink" content-type="dwc:verbatimCoordinates" xlink:type="simple">4°04.06'S, 103°55.52'E</named-content>; alt. 126 m; May-June 2021; A.S. Nurinsiyah leg.; <abbrev xmlns:xlink="http://www.w3.org/1999/xlink" content-type="institution" xlink:title="Museum Zoologicum Bogoriense, Soekarno Science and Technology Area," xlink:type="simple">MZB</abbrev> Gst. 23959/4 • South Sumatra, Ogan Komering Ulu, Semidang Aji, Padang Bindu (Plot 13); <named-content xmlns:xlink="http://www.w3.org/1999/xlink" content-type="dwc:verbatimCoordinates" xlink:type="simple">4°04.24'S, 103°55.70'E</named-content>; alt. 170 m; May-June 2021; A.S. Nurinsiyah leg.; <abbrev xmlns:xlink="http://www.w3.org/1999/xlink" content-type="institution" xlink:title="Museum Zoologicum Bogoriense, Soekarno Science and Technology Area," xlink:type="simple">MZB</abbrev> Gst. 23960/11, <abbrev xmlns:xlink="http://www.w3.org/1999/xlink" content-type="institution" xlink:title="Museum Zoologicum Bogoriense, Soekarno Science and Technology Area," xlink:type="simple">MZB</abbrev> Gst. 24101/19) • South Sumatra, Ogan Komering Ulu, Semidang Aji, Suka Merindu (Plot 5); <named-content xmlns:xlink="http://www.w3.org/1999/xlink" content-type="dwc:verbatimCoordinates" xlink:type="simple">4°04.04'S, 103°55.36'E</named-content>; alt. 150 m; May-June 2021; A.S. Nurinsiyah leg.; <abbrev xmlns:xlink="http://www.w3.org/1999/xlink" content-type="institution" xlink:title="Museum Zoologicum Bogoriense, Soekarno Science and Technology Area," xlink:type="simple">MZB</abbrev> Gst. 24153/1 • South Sumatra, Ogan Komering Ulu, Semidang Aji, Suka Merindu (Plot 6); <named-content xmlns:xlink="http://www.w3.org/1999/xlink" content-type="dwc:verbatimCoordinates" xlink:type="simple">4°04.05'S, 103°55.47'E</named-content>; alt. 123 m; May-June 2021; A.S. Nurinsiyah leg.; <abbrev xmlns:xlink="http://www.w3.org/1999/xlink" content-type="institution" xlink:title="Museum Zoologicum Bogoriense, Soekarno Science and Technology Area," xlink:type="simple">MZB</abbrev> Gst. 24152/3.</p></tp:treatment-sec><tp:treatment-sec sec-type="Description (n = 28)"><title>Description (n = 28).</title><p>Shell small size with H = 8.1–12.6 mm (mean 10.7 mm); D = 8.2–13 mm (mean 10.7 mm); <abbrev xmlns:xlink="http://www.w3.org/1999/xlink" xlink:title="Height of aperture" xlink:type="simple">HA</abbrev> = 3.6–5.8 mm (mean 5 mm); <abbrev xmlns:xlink="http://www.w3.org/1999/xlink" xlink:title="Diameter/width of aperture" xlink:type="simple">DA</abbrev> = 3.9–6.6 mm (mean 5.6 mm); 5–6.5 whorls. Operculum height 5.7 mm, width 4.9 mm. Shell conical, almost the same length as width, with the top slightly pointed; dextral; regularly the diameter of the whorl increases, with large body whorl, rather thin; white to pale yellowish brown, with few to many dark brown oblique lines, the spacing between the lines is quite loose; protoconch often dark purple; the outer shell layer is thin, brownish, form of a series spiral spines, falls off easily and leaves small holes; peristome double, whitish, outer edge often brown; aperture almost diagonal, continuous with a gap at the top of the upper right aperture; operculum oval, flat with exterior sculpture appressed radially spiral lamellae.</p></tp:treatment-sec><tp:treatment-sec sec-type="Habitat"><title>Habitat.</title><p>Limestone rocks.</p></tp:treatment-sec><tp:treatment-sec sec-type="Distribution"><title>Distribution.</title><p>The species is distributed in Sumatra, Java, and Nusa Tenggara. The distribution in South Sumatra is a new record.</p></tp:treatment-sec><tp:treatment-sec sec-type="Remarks"><title>Remarks.</title><p>Several Padang Bindu specimens have a different pattern from the type specimen: thin lines that are tightly oblique and indistinct. Meanwhile, the type specimen of <italic><tp:taxon-name><tp:taxon-name-part taxon-name-part-type="genus" reg="Japonia">Japonia</tp:taxon-name-part> <tp:taxon-name-part taxon-name-part-type="species" reg="ciliocincta">ciliocincta</tp:taxon-name-part></tp:taxon-name></italic> has dark and oblique stripes with gaps between them. However, it cannot be determined if these differences constitute species differences because there are no other distinctive differences. Thus, further research is needed to confirm this.</p></tp:treatment-sec><tp:treatment-sec><!--Section generated to contain objects referenced in tp:taxon-treatment.--><fig id="F4" position="float" orientation="portrait"><object-id xmlns:xlink="http://www.w3.org/1999/xlink" content-type="doi" xlink:type="simple">10.3897/zookeys.1272.179378.figure4</object-id><object-id xmlns:xlink="http://www.w3.org/1999/xlink" content-type="arpha" xlink:type="simple">A31CF629-16DA-52AE-8D13-60236FF9CACB</object-id><label>Figure 4.</label><caption><p>Shells of <tp:taxon-name><tp:taxon-name-part taxon-name-part-type="family" reg="Cyclophoridae">Cyclophoridae</tp:taxon-name-part></tp:taxon-name> from Padang Bindu. <bold>a</bold>. <italic><tp:taxon-name><tp:taxon-name-part taxon-name-part-type="genus" reg="Cyclophorus">Cyclophorus</tp:taxon-name-part> <tp:taxon-name-part taxon-name-part-type="species" reg="perdix">perdix</tp:taxon-name-part> <tp:taxon-name-part taxon-name-part-type="subspecies" reg="tuba">tuba</tp:taxon-name-part></tp:taxon-name></italic> Sowerby, 1842; <bold>b</bold>. <italic><tp:taxon-name><tp:taxon-name-part taxon-name-part-type="genus" reg="Japonia">Japonia</tp:taxon-name-part> <tp:taxon-name-part taxon-name-part-type="species" reg="ciliocincta">ciliocincta</tp:taxon-name-part></tp:taxon-name></italic> (E. von Martens, 1865); <bold>c</bold>. <italic><tp:taxon-name><tp:taxon-name-part taxon-name-part-type="genus" reg="Lagocheilus">Lagocheilus</tp:taxon-name-part> <tp:taxon-name-part taxon-name-part-type="species" reg="ciliferus">ciliferus</tp:taxon-name-part></tp:taxon-name></italic> (Mousson, 1849).</p></caption><graphic xmlns:xlink="http://www.w3.org/1999/xlink" xlink:href="zookeys-1272-001_article-179378__-g004.jpg" id="oo_1550783.jpg" position="float" orientation="portrait" xlink:type="simple"><uri content-type="original_file" xlink:type="simple">https://binary.pensoft.net/fig/1550783</uri></graphic></fig></tp:treatment-sec><ref-list><ref id="B75"><mixed-citation xmlns:xlink="http://www.w3.org/1999/xlink" xlink:type="simple">van Benthem Jutting WSS (1959) Catalogue of the non-marine <tp:taxon-name><tp:taxon-name-part taxon-name-part-type="subkingdom">Mollusca</tp:taxon-name-part></tp:taxon-name> of Sumatra and of its satellite islands. Beaufortia 7(83): 41–191.</mixed-citation></ref><ref id="B38"><mixed-citation xmlns:xlink="http://www.w3.org/1999/xlink" xlink:type="simple">Marwoto RM (2016) Keong darat dari Sumatera (Moluska, <tp:taxon-name><tp:taxon-name-part taxon-name-part-type="class">Gastropoda</tp:taxon-name-part></tp:taxon-name>). Zoo Indonesia 25(1): 8–21.</mixed-citation></ref><ref id="B77"><mixed-citation xmlns:xlink="http://www.w3.org/1999/xlink" xlink:type="simple">Vermeulen JJ, Whitten AJ (1998) Guide to the land snails of Bali, Leiden, 164 pp.</mixed-citation></ref></ref-list></tp:taxon-treatment>
