# Supplementary material for: Operculate land snails (Gastropoda, Caenogastropoda, Cyclophoroidea) from Padang Bindu Karst, South Sumatra, Indonesia with the description of a new species, Chamalycaeus dayangmerindu
Source: Zookeys. 2026 Mar 2;1272:1–31. doi: 10.3897/zookeys.1272.179378 (PMC12973052; doi:10.3897/zookeys.1272.179378)
Supplement: XML Treatment for Chamalycaeus dayangmerindu [file zookeys.1272.179378-treatment5.xml]

<!DOCTYPE tp:taxon-treatment
  PUBLIC "-//TaxonX//DTD Taxonomic Treatment Publishing DTD v0 20100105//EN" "tax-treatment-NSO.dtd">
<tp:taxon-treatment xmlns:tp="http://www.plazi.org/taxpub"><tp:treatment-meta><kwd-group><label>Taxon classification</label><kwd>
                  <named-content content-type="kingdom">Animalia</named-content>
                </kwd><kwd>
                  <named-content content-type="order">Architaenioglossa</named-content>
                </kwd><kwd>
                  <named-content content-type="family">Cyclophoridae</named-content>
                </kwd></kwd-group><mixed-citation publication-type="journal"><person-group><name><surname>Aulia</surname><given-names>Latifah Nurul</given-names></name><name><surname>Nurinsiyah</surname><given-names>Ayu Savitri</given-names></name><name><surname>Mujiono</surname><given-names>Nova</given-names></name><name><surname>Páll-Gergely</surname><given-names>Barna</given-names></name><name><surname>Ambarwati</surname><given-names>Reni</given-names></name></person-group><article-title>Operculate land snails (<tp:taxon-name><tp:taxon-name-part taxon-name-part-type="class" reg="Gastropoda">Gastropoda</tp:taxon-name-part></tp:taxon-name>, <tp:taxon-name><tp:taxon-name-part taxon-name-part-type="subclass" reg="Caenogastropoda">Caenogastropoda</tp:taxon-name-part></tp:taxon-name>, <tp:taxon-name><tp:taxon-name-part taxon-name-part-type="superfamily" reg="Cyclophoroidea">Cyclophoroidea</tp:taxon-name-part></tp:taxon-name>) from Padang Bindu Karst, South Sumatra, Indonesia with the description of a new species, <italic><tp:taxon-name><tp:taxon-name-part taxon-name-part-type="genus" reg="Chamalycaeus">Chamalycaeus</tp:taxon-name-part> <tp:taxon-name-part taxon-name-part-type="species" reg="dayangmerindu">dayangmerindu</tp:taxon-name-part></tp:taxon-name></italic></article-title><source>Zookeys</source><day>02</day><month>03</month><year>2026</year><volume>1272</volume><fpage>1</fpage><lpage>31</lpage><pub-id pub-id-type="doi">10.3897/zookeys.1272.179378</pub-id></mixed-citation></tp:treatment-meta><tp:nomenclature><tp:taxon-name><object-id xmlns:xlink="http://www.w3.org/1999/xlink" content-type="arpha" xlink:type="simple">AE121272-7AA7-5F93-9F29-04CA8B873455</object-id>
                        		<tp:taxon-name-part taxon-name-part-type="genus" reg="Chamalycaeus">Chamalycaeus</tp:taxon-name-part> <tp:taxon-name-part taxon-name-part-type="species" reg="dayangmerindu">dayangmerindu</tp:taxon-name-part>
                        	
                        		<object-id xmlns:xlink="http://www.w3.org/1999/xlink" content-type="zoobank" xlink:type="simple">https://zoobank.org/16F3B761-441F-4FDF-BB56-E146B43079A5</object-id>
                        	</tp:taxon-name><tp:taxon-authority>Aulia &amp; Nurinsiyah</tp:taxon-authority><tp:taxon-status xmlns:xlink="http://www.w3.org/1999/xlink" xlink:type="simple">sp. nov.</tp:taxon-status><xref ref-type="fig" rid="F5">Fig. 5 c</xref></tp:nomenclature><tp:treatment-sec sec-type="Material examined"><title>Material examined.</title><p><bold><italic>Holotype</italic></bold>. Indonesia • Shell H = 2.7 mm; D = 3.9 mm; <abbrev xmlns:xlink="http://www.w3.org/1999/xlink" xlink:title="Height of aperture" xlink:type="simple">HA</abbrev> = 1.4 mm; <abbrev xmlns:xlink="http://www.w3.org/1999/xlink" xlink:title="Diameter/width of aperture" xlink:type="simple">DA</abbrev> = 1.4 mm; whorl 3; South Sumatra, Ogan Komering Ulu, Padang Bindu (Plot 11); <named-content xmlns:xlink="http://www.w3.org/1999/xlink" content-type="dwc:verbatimCoordinates" xlink:type="simple">4°04.04'S, 103°55.24'E</named-content>; alt. 124 m; May-June 2021; Nurinsiyah leg.; <abbrev xmlns:xlink="http://www.w3.org/1999/xlink" content-type="institution" xlink:title="Museum Zoologicum Bogoriense, Soekarno Science and Technology Area," xlink:type="simple">MZB</abbrev> Gst. 24.132. <bold><italic>Paratypes</italic></bold>. Indonesia • South Sumatra, Ogan Komering Ulu, Semidang Aji, Suka Merindu (Plot 11); <named-content xmlns:xlink="http://www.w3.org/1999/xlink" content-type="dwc:verbatimCoordinates" xlink:type="simple">4°04.11'S, 103°55.34'E</named-content>; alt. 124 m; May-June 2021; A.S. Nurinsiyah leg.; <abbrev xmlns:xlink="http://www.w3.org/1999/xlink" content-type="institution" xlink:title="Museum Zoologicum Bogoriense, Soekarno Science and Technology Area," xlink:type="simple">MZB</abbrev> Gst. 24131/40 • South Sumatra, Ogan Komering Ulu, Semidang Aji, Suka Merindu (Plot 8); <named-content xmlns:xlink="http://www.w3.org/1999/xlink" content-type="dwc:verbatimCoordinates" xlink:type="simple">4°04.06'S, 103°55.40'E</named-content>; alt. 134 m; May-June 2021; A.S. Nurinsiyah leg.; <abbrev xmlns:xlink="http://www.w3.org/1999/xlink" content-type="institution" xlink:title="Museum Zoologicum Bogoriense, Soekarno Science and Technology Area," xlink:type="simple">MZB</abbrev> Gst. 24132/1.</p></tp:treatment-sec><tp:treatment-sec sec-type="Description (n = 11)"><title>Description (n = 11).</title><p>Shell minute size with H = 2–2.7 mm (mean 2.3 mm); D = 3.1–4.1 mm (mean 3.5 mm); <abbrev xmlns:xlink="http://www.w3.org/1999/xlink" xlink:title="Height of aperture" xlink:type="simple">HA</abbrev> = 1–1.4 mm (mean 1.2 mm); <abbrev xmlns:xlink="http://www.w3.org/1999/xlink" xlink:title="Diameter/width of aperture" xlink:type="simple">DA</abbrev> = 1–1.2 mm (mean 1.1 mm); 3–3.5 whorls. Shell dextral; depressed conical shaped, wider than tall, with depressed apex; white color and glossy; body whorl rounded, separated by a deep suture; protoconch smooth; the teleoconch with fine spiral lines, without radial ribs; constriction ~ 0.5 mm from aperture; followed by short bulging sutural tube, with 7–9 radial micro-tunnels; region termed R3 by <xref ref-type="bibr" rid="B55">Páll-Gergely et al. (2017)</xref> (which usually bears a swelling in most species of <tp:taxon-name><tp:taxon-name-part taxon-name-part-type="subfamily" reg="Alycaeinae">Alycaeinae</tp:taxon-name-part></tp:taxon-name>) absent (i.e., the aperture is situated in the immediate vicinity of the constriction); aperture almost perfectly round, without wrinkles; peristome thickened, not reflected; the boundary between inner and outer peristomes visible but not conspicuous; umbilicus wide.</p></tp:treatment-sec><tp:treatment-sec sec-type="Habitat"><title>Habitat.</title><p>Limestone rocks.</p></tp:treatment-sec><tp:treatment-sec sec-type="Distribution"><title>Distribution.</title><p>The species is so far only recorded from Padang Bindu Karst, South Sumatra.</p></tp:treatment-sec><tp:treatment-sec sec-type="Remarks"><title>Remarks.</title><p>Although spiral striation generally absent in <italic><tp:taxon-name><tp:taxon-name-part taxon-name-part-type="genus" reg="Dicharax">Dicharax</tp:taxon-name-part></tp:taxon-name></italic> (<xref ref-type="bibr" rid="B56">Páll-Gergely et al. 2020</xref>), this character is obvious in <italic><tp:taxon-name><tp:taxon-name-part taxon-name-part-type="genus" reg="Dicharax">D.</tp:taxon-name-part> <tp:taxon-name-part taxon-name-part-type="species" reg="candrakirana">candrakirana</tp:taxon-name-part></tp:taxon-name></italic> from Sempu Island, Java (<xref ref-type="bibr" rid="B50">Nurinsiyah and Hausdorf 2017</xref>). However, that species has a well-developed R3 with low swelling. The most similar species are <italic><tp:taxon-name><tp:taxon-name-part taxon-name-part-type="genus" reg="Chamalycaeus">Chamalycaeus</tp:taxon-name-part> <tp:taxon-name-part taxon-name-part-type="species" reg="microconus">microconus</tp:taxon-name-part></tp:taxon-name></italic> Möllendorff, 1887 and <italic><tp:taxon-name><tp:taxon-name-part taxon-name-part-type="genus" reg="Chamalycaeus">Chamalycaeus</tp:taxon-name-part> <tp:taxon-name-part taxon-name-part-type="species" reg="mixtus">mixtus</tp:taxon-name-part></tp:taxon-name></italic> Zilch, 1957 from Peninsular Malaysia, due to the absence of R3. However, the former differs from the new species due to its strong radial ribs, and the latter has practically no constriction and its peristome is not expanded.</p></tp:treatment-sec><tp:treatment-sec sec-type="Etymology"><title>Etymology.</title><p>The species name Dayang Merindu was inspired by Princess Dayang Merindu, a figure from local folklore. According to the legend, Princess Dayang Merindu ignored the greeting of a man, as she was already married. Her action was then perceived as arrogance, and the man cursed her into stone. The stone associated with this tale is located inside Gua Putri, a karst cave formation in the Padang Bindu area.</p></tp:treatment-sec><tp:treatment-sec><!--Section generated to contain objects referenced in tp:taxon-treatment.--><fig id="F5" position="float" orientation="portrait"><object-id xmlns:xlink="http://www.w3.org/1999/xlink" content-type="doi" xlink:type="simple">10.3897/zookeys.1272.179378.figure5</object-id><object-id xmlns:xlink="http://www.w3.org/1999/xlink" content-type="arpha" xlink:type="simple">454D9980-0C24-525A-B14B-60B581877653</object-id><label>Figure 5.</label><caption><p>Shells of <tp:taxon-name><tp:taxon-name-part taxon-name-part-type="subfamily" reg="Alycaeinae">Alycaeinae</tp:taxon-name-part></tp:taxon-name>. <bold>a</bold>. <italic><tp:taxon-name><tp:taxon-name-part taxon-name-part-type="genus" reg="Stomacosmethis">Stomacosmethis</tp:taxon-name-part> <tp:taxon-name-part taxon-name-part-type="uncertainty-rank">cf.</tp:taxon-name-part> <tp:taxon-name-part taxon-name-part-type="species" reg="jagori">jagori</tp:taxon-name-part></tp:taxon-name></italic> (E. von Martens, 1860); <bold>b</bold>. <italic><tp:taxon-name><tp:taxon-name-part taxon-name-part-type="genus" reg="Stomacosmethis">Stomacosmethis</tp:taxon-name-part> <tp:taxon-name-part taxon-name-part-type="species" reg="jagori">jagori</tp:taxon-name-part></tp:taxon-name></italic> (E. von Martens, 1860), syntype (<abbrev xmlns:xlink="http://www.w3.org/1999/xlink" content-type="institution" xlink:title="Senckenberg Forschungsinstitut und Naturmuseum (Frankfurt am Main, Germany)" xlink:type="simple">SMF</abbrev> 109304); <bold>c</bold>. <italic><tp:taxon-name><tp:taxon-name-part taxon-name-part-type="genus" reg="Chamalycaeus">Chamalycaeus</tp:taxon-name-part> <tp:taxon-name-part taxon-name-part-type="species" reg="dayangmerindu">dayangmerindu</tp:taxon-name-part></tp:taxon-name></italic> sp. nov.; <bold>d</bold>. <italic><tp:taxon-name><tp:taxon-name-part taxon-name-part-type="genus" reg="Chamalycaeus">Chamalycaeus</tp:taxon-name-part> <tp:taxon-name-part taxon-name-part-type="species" reg="korintjiensis">korintjiensis</tp:taxon-name-part></tp:taxon-name></italic> (Páll-Gergely, 2020), holotype (<abbrev xmlns:xlink="http://www.w3.org/1999/xlink" content-type="institution" xlink:title="Zoological Museum Amsterdam" xlink:type="simple">ZMA.MOLL</abbrev> 135672).</p></caption><graphic xmlns:xlink="http://www.w3.org/1999/xlink" xlink:href="zookeys-1272-001_article-179378__-g005.jpg" id="oo_1550784.jpg" position="float" orientation="portrait" xlink:type="simple"><uri content-type="original_file" xlink:type="simple">https://binary.pensoft.net/fig/1550784</uri></graphic></fig></tp:treatment-sec><ref-list><ref id="B55"><mixed-citation xmlns:xlink="http://www.w3.org/1999/xlink" xlink:type="simple">Páll-Gergely B, Hunyadi A, Đỗ ĐS, Naggs F, Asami T (2017) Revision of the <tp:taxon-name><tp:taxon-name-part taxon-name-part-type="family">Alycaeidae</tp:taxon-name-part></tp:taxon-name> of China, Laos and Vietnam (<tp:taxon-name><tp:taxon-name-part taxon-name-part-type="class">Gastropoda</tp:taxon-name-part></tp:taxon-name>: <tp:taxon-name><tp:taxon-name-part taxon-name-part-type="superfamily">Cyclophoroidea</tp:taxon-name-part></tp:taxon-name>) I: The genera <italic><tp:taxon-name><tp:taxon-name-part taxon-name-part-type="genus">Dicharax</tp:taxon-name-part></tp:taxon-name></italic> and <italic><tp:taxon-name><tp:taxon-name-part taxon-name-part-type="genus">Metalycaeus</tp:taxon-name-part></tp:taxon-name></italic>. Zootaxa 4331(1): 1–124. <ext-link xlink:href="10.11646/zootaxa.4331.1.1" ext-link-type="doi" xlink:type="simple">https://doi.org/10.11646/zootaxa.4331.1.1</ext-link></mixed-citation></ref><ref id="B56"><mixed-citation xmlns:xlink="http://www.w3.org/1999/xlink" xlink:type="simple">Páll-Gergely B, Sajan S, Tripathy B, Meng K, Asami T, Ablett JD (2020) Genus-level revision of the <tp:taxon-name><tp:taxon-name-part taxon-name-part-type="family">Alycaeidae</tp:taxon-name-part></tp:taxon-name> (<tp:taxon-name><tp:taxon-name-part taxon-name-part-type="class">Gastropoda</tp:taxon-name-part></tp:taxon-name>, <tp:taxon-name><tp:taxon-name-part taxon-name-part-type="superfamily">Cyclophoroidea</tp:taxon-name-part></tp:taxon-name>), with an annotated species catalogue. ZooKeys 981: 1–220. <ext-link xlink:href="10.3897/zookeys.981.53583" ext-link-type="doi" xlink:type="simple">https://doi.org/10.3897/zookeys.981.53583</ext-link></mixed-citation></ref><ref id="B50"><mixed-citation xmlns:xlink="http://www.w3.org/1999/xlink" xlink:type="simple">Nurinsiyah AS, Hausdorf B (2017) Revision of the <tp:taxon-name><tp:taxon-name-part taxon-name-part-type="family">Diplommatinidae</tp:taxon-name-part></tp:taxon-name> (<tp:taxon-name><tp:taxon-name-part taxon-name-part-type="class">Gastropoda</tp:taxon-name-part></tp:taxon-name>: <tp:taxon-name><tp:taxon-name-part taxon-name-part-type="superfamily">Cyclophoroidea</tp:taxon-name-part></tp:taxon-name>) from Java. Zootaxa 4312(2): 201–245. <ext-link xlink:href="10.11646/zootaxa.4312.2.1" ext-link-type="doi" xlink:type="simple">https://doi.org/10.11646/zootaxa.4312.2.1</ext-link></mixed-citation></ref></ref-list></tp:taxon-treatment>
