# Supplementary material for: Operculate land snails (Gastropoda, Caenogastropoda, Cyclophoroidea) from Padang Bindu Karst, South Sumatra, Indonesia with the description of a new species, Chamalycaeus dayangmerindu
Source: Zookeys. 2026 Mar 2;1272:1–31. doi: 10.3897/zookeys.1272.179378 (PMC12973052; doi:10.3897/zookeys.1272.179378)
Supplement: XML Treatment for Pincerna crenilabris crenilabris [file zookeys.1272.179378-treatment6.xml]

<!DOCTYPE tp:taxon-treatment
  PUBLIC "-//TaxonX//DTD Taxonomic Treatment Publishing DTD v0 20100105//EN" "tax-treatment-NSO.dtd">
<tp:taxon-treatment xmlns:tp="http://www.plazi.org/taxpub"><tp:treatment-meta><kwd-group><label>Taxon classification</label><kwd>
                  <named-content content-type="kingdom">Animalia</named-content>
                </kwd><kwd>
                  <named-content content-type="order">Architaenioglossa</named-content>
                </kwd><kwd>
                  <named-content content-type="family">Cyclophoridae</named-content>
                </kwd></kwd-group><mixed-citation publication-type="journal"><person-group><name><surname>Aulia</surname><given-names>Latifah Nurul</given-names></name><name><surname>Nurinsiyah</surname><given-names>Ayu Savitri</given-names></name><name><surname>Mujiono</surname><given-names>Nova</given-names></name><name><surname>Páll-Gergely</surname><given-names>Barna</given-names></name><name><surname>Ambarwati</surname><given-names>Reni</given-names></name></person-group><article-title>Operculate land snails (<tp:taxon-name><tp:taxon-name-part taxon-name-part-type="class" reg="Gastropoda">Gastropoda</tp:taxon-name-part></tp:taxon-name>, <tp:taxon-name><tp:taxon-name-part taxon-name-part-type="subclass" reg="Caenogastropoda">Caenogastropoda</tp:taxon-name-part></tp:taxon-name>, <tp:taxon-name><tp:taxon-name-part taxon-name-part-type="superfamily" reg="Cyclophoroidea">Cyclophoroidea</tp:taxon-name-part></tp:taxon-name>) from Padang Bindu Karst, South Sumatra, Indonesia with the description of a new species, <italic><tp:taxon-name><tp:taxon-name-part taxon-name-part-type="genus" reg="Chamalycaeus">Chamalycaeus</tp:taxon-name-part> <tp:taxon-name-part taxon-name-part-type="species" reg="dayangmerindu">dayangmerindu</tp:taxon-name-part></tp:taxon-name></italic></article-title><source>Zookeys</source><day>02</day><month>03</month><year>2026</year><volume>1272</volume><fpage>1</fpage><lpage>31</lpage><pub-id pub-id-type="doi">10.3897/zookeys.1272.179378</pub-id></mixed-citation></tp:treatment-meta><tp:nomenclature><tp:taxon-name><object-id xmlns:xlink="http://www.w3.org/1999/xlink" content-type="arpha" xlink:type="simple">B48487D9-E663-5D4B-BD95-C860F7A50F9C</object-id>
                        		<tp:taxon-name-part taxon-name-part-type="genus" reg="Pincerna">Pincerna</tp:taxon-name-part> <tp:taxon-name-part taxon-name-part-type="species" reg="crenilabris">crenilabris</tp:taxon-name-part> <tp:taxon-name-part taxon-name-part-type="subspecies" reg="crenilabris">crenilabris</tp:taxon-name-part>
                        	</tp:taxon-name><tp:taxon-authority>(Möllendorff, 1897)</tp:taxon-authority><xref ref-type="fig" rid="F6">Figs 6</xref><xref ref-type="fig" rid="F9">, 9 c</xref><tp:nomenclature-citation-list><tp:nomenclature-citation><tp:taxon-name><tp:taxon-name-part taxon-name-part-type="genus" reg="Alycaeus">Alycaeus</tp:taxon-name-part> (<tp:taxon-name-part taxon-name-part-type="subgenus" reg="Orthalycaeus">Orthalycaeus</tp:taxon-name-part>) <tp:taxon-name-part taxon-name-part-type="species" reg="crenilabris">crenilabris</tp:taxon-name-part></tp:taxon-name><comment> Möllendorff, 1897: 93.</comment></tp:nomenclature-citation><tp:nomenclature-citation><tp:taxon-name><tp:taxon-name-part taxon-name-part-type="genus" reg="Pincerna">Pincerna</tp:taxon-name-part> <tp:taxon-name-part taxon-name-part-type="species" reg="crenilabris">crenilabris</tp:taxon-name-part></tp:taxon-name><comment> — <xref ref-type="bibr" rid="B56">Páll-Gergely et al. 2020</xref>: 173.</comment></tp:nomenclature-citation></tp:nomenclature-citation-list></tp:nomenclature><tp:treatment-sec sec-type="Material examined"><title>Material examined.</title><p>Indonesia • South Sumatra, Ogan Komering Ulu, Semidang Aji, Suka Merindu (Plot 10); <named-content xmlns:xlink="http://www.w3.org/1999/xlink" content-type="dwc:verbatimCoordinates" xlink:type="simple">4°04.11'S, 103°55.34'E</named-content>; alt. 158 m; May-June 2021; A.S. Nurinsiyah leg.; <abbrev xmlns:xlink="http://www.w3.org/1999/xlink" content-type="institution" xlink:title="Museum Zoologicum Bogoriense, Soekarno Science and Technology Area," xlink:type="simple">MZB</abbrev> Gst. 24144/4 • South Sumatra, Ogan Komering Ulu, Semidang Aji, Suka Merindu (Plot 11); <named-content xmlns:xlink="http://www.w3.org/1999/xlink" content-type="dwc:verbatimCoordinates" xlink:type="simple">4°04.11'S, 103°55.34'E</named-content>; alt. 124 m; May-June 2021; A.S. Nurinsiyah leg.; <abbrev xmlns:xlink="http://www.w3.org/1999/xlink" content-type="institution" xlink:title="Museum Zoologicum Bogoriense, Soekarno Science and Technology Area," xlink:type="simple">MZB</abbrev> Gst. 24137/15 • South Sumatra, Ogan Komering Ulu, Semidang Aji, Padang Bindu (Plot 4); <named-content xmlns:xlink="http://www.w3.org/1999/xlink" content-type="dwc:verbatimCoordinates" xlink:type="simple">4°04.01'S, 103°55.89'E</named-content>; alt. 111 m; May-June 2021; A.S. Nurinsiyah leg.; <abbrev xmlns:xlink="http://www.w3.org/1999/xlink" content-type="institution" xlink:title="Museum Zoologicum Bogoriense, Soekarno Science and Technology Area," xlink:type="simple">MZB</abbrev> Gst. 24136/1 • South Sumatra, Ogan Komering Ulu, Semidang Aji, Suka Merindu (Plot 7); <named-content xmlns:xlink="http://www.w3.org/1999/xlink" content-type="dwc:verbatimCoordinates" xlink:type="simple">4°04.06'S, 103°55.52'E</named-content>; alt. 126 m; May-June 2021; A.S. Nurinsiyah leg.; <abbrev xmlns:xlink="http://www.w3.org/1999/xlink" content-type="institution" xlink:title="Museum Zoologicum Bogoriense, Soekarno Science and Technology Area," xlink:type="simple">MZB</abbrev> Gst. 24135/40 • South Sumatra, Ogan Komering Ulu, Semidang Aji, Padang Bindu (Plot 13); <named-content xmlns:xlink="http://www.w3.org/1999/xlink" content-type="dwc:verbatimCoordinates" xlink:type="simple">4°04.24'S, 103°55.70'E</named-content>; alt. 170 m; May-June 2021; A.S. Nurinsiyah leg.; <abbrev xmlns:xlink="http://www.w3.org/1999/xlink" content-type="institution" xlink:title="Museum Zoologicum Bogoriense, Soekarno Science and Technology Area," xlink:type="simple">MZB</abbrev> Gst. 24133/13, <abbrev xmlns:xlink="http://www.w3.org/1999/xlink" content-type="institution" xlink:title="Museum Zoologicum Bogoriense, Soekarno Science and Technology Area," xlink:type="simple">MZB</abbrev> Gst. 24134/19 • South Sumatra, Ogan Komering Ulu, Semidang Aji, Padang Bindu (Plot 2); <named-content xmlns:xlink="http://www.w3.org/1999/xlink" content-type="dwc:verbatimCoordinates" xlink:type="simple">4°04.00'S, 103°55.79'E</named-content>; alt. 158 m; May-June 2021; A.S. Nurinsiyah leg.; <abbrev xmlns:xlink="http://www.w3.org/1999/xlink" content-type="institution" xlink:title="Museum Zoologicum Bogoriense, Soekarno Science and Technology Area," xlink:type="simple">MZB</abbrev> Gst. 24143/1 • South Sumatra, Ogan Komering Ulu, Semidang Aji, Suka Merindu (Plot 6); <named-content xmlns:xlink="http://www.w3.org/1999/xlink" content-type="dwc:verbatimCoordinates" xlink:type="simple">4°04.05'S, 103°55.47'E</named-content>; alt. 123 m; May-June 2021; A.S. Nurinsiyah leg.; <abbrev xmlns:xlink="http://www.w3.org/1999/xlink" content-type="institution" xlink:title="Museum Zoologicum Bogoriense, Soekarno Science and Technology Area," xlink:type="simple">MZB</abbrev> 24145/4.</p><fig id="F6" position="float" orientation="portrait"><object-id xmlns:xlink="http://www.w3.org/1999/xlink" content-type="doi" xlink:type="simple">10.3897/zookeys.1272.179378.figure6</object-id><object-id xmlns:xlink="http://www.w3.org/1999/xlink" content-type="arpha" xlink:type="simple">96AE0040-C54F-5FCF-BB91-A8079EF693CE</object-id><label>Figure 6.</label><caption><p>Shells of <tp:taxon-name><tp:taxon-name-part taxon-name-part-type="subfamily" reg="Alycaeinae">Alycaeinae</tp:taxon-name-part></tp:taxon-name>. <bold>a</bold>. <italic><tp:taxon-name><tp:taxon-name-part taxon-name-part-type="genus" reg="Pincerna">Pincerna</tp:taxon-name-part> <tp:taxon-name-part taxon-name-part-type="species" reg="crenilabris">crenilabris</tp:taxon-name-part></tp:taxon-name></italic> (Möllendorff, 1897) holotype (<abbrev xmlns:xlink="http://www.w3.org/1999/xlink" content-type="institution" xlink:title="Senckenberg Forschungsinstitut und Naturmuseum (Frankfurt am Main, Germany)" xlink:type="simple">SMF</abbrev> 57197); <bold>b</bold>. <italic><tp:taxon-name><tp:taxon-name-part taxon-name-part-type="genus" reg="Pincerna">Pincerna</tp:taxon-name-part> <tp:taxon-name-part taxon-name-part-type="species" reg="crenilabris">crenilabris</tp:taxon-name-part> <tp:taxon-name-part taxon-name-part-type="subspecies" reg="crenilabris">crenilabris</tp:taxon-name-part></tp:taxon-name></italic> (Möllendorff, 1897); <bold>c</bold>. <italic><tp:taxon-name><tp:taxon-name-part taxon-name-part-type="genus" reg="Pincerna">Pincerna</tp:taxon-name-part> <tp:taxon-name-part taxon-name-part-type="species" reg="crenilabris">crenilabris</tp:taxon-name-part> <tp:taxon-name-part taxon-name-part-type="subspecies" reg="juttingae">juttingae</tp:taxon-name-part></tp:taxon-name></italic> Páll-Gergely, 2020, holotype (<abbrev xmlns:xlink="http://www.w3.org/1999/xlink" content-type="institution" xlink:title="Zoological Museum Amsterdam" xlink:type="simple">ZMA.MOLL</abbrev>.135670).</p></caption><graphic xmlns:xlink="http://www.w3.org/1999/xlink" xlink:href="zookeys-1272-001_article-179378__-g006.jpg" id="oo_1550785.jpg" position="float" orientation="portrait" xlink:type="simple"><uri content-type="original_file" xlink:type="simple">https://binary.pensoft.net/fig/1550785</uri></graphic></fig></tp:treatment-sec><tp:treatment-sec sec-type="Description (n = 49)"><title>Description (n = 49).</title><p>Shells micro size with H = 3.8–5 mm (mean 4.4 mm); D = 3.8–4.8 mm (mean 4.2 mm); <abbrev xmlns:xlink="http://www.w3.org/1999/xlink" xlink:title="Height of aperture" xlink:type="simple">HA</abbrev> = 1.5–2 mm (mean 1.7 mm); <abbrev xmlns:xlink="http://www.w3.org/1999/xlink" xlink:title="Diameter/width of aperture" xlink:type="simple">DA</abbrev> = 1.4–2.7 mm (mean 2.3 mm); 4–5 whorls. Operculum width 1.4–1.5 mm, height 1.4–1.5 mm, concavity/thickness 0.4–0.5 mm. Shell dextral; almost globular with a depressed apex; pale pink or yellowish brown color, not transparent; protoconch smooth, R1 with ~ 2.25 whorls, with widely-spaced, strong ribs (~ 20–22 ribs on the last half whorl of R1) and fine spiral striation between the ribs, R2 short, of ~ 1/8 whorl, with ~ 12 ribs, rib density slightly higher than that of R1, constriction between R2 and R3 shallow, R3 slightly shorter than a 1/4 whorl, ribs more widely-spaced on R3 than on R1, aperture oblique to shell axis in lateral view, aperture mostly rounded with slight upper incision (at the parieto-palatal corner), and the palatal part of the inner peristome may be slightly edentate, inner and outer peristomes clearly separated, inner peristome thickened and slightly protruding, outer peristome strongly expanding, having a projection on the basal part, and interestingly, turns anteriorly (above the inner peristome) at the upper palatal region, umbilicus rounded, open, very narrow, nearly half covered by peristome; operculum concave, inner surface with a tiny central nipple, outer surface multispiral, without elevated lamella.</p></tp:treatment-sec><tp:treatment-sec sec-type="Habitat"><title>Habitat.</title><p>Limestone rocks.</p></tp:treatment-sec><tp:treatment-sec sec-type="Distribution"><title>Distribution.</title><p>The species was previously recorded in western Java (see <xref ref-type="bibr" rid="B56">Páll-Gergely et al. 2020</xref> and references therein). The distribution in Padang Bindu karst is a new record.</p></tp:treatment-sec><tp:treatment-sec sec-type="Remarks"><title>Remarks.</title><p>Comparing typical <italic><tp:taxon-name><tp:taxon-name-part taxon-name-part-type="genus" reg="Pincerna">Pincerna</tp:taxon-name-part> <tp:taxon-name-part taxon-name-part-type="species" reg="crenilabris">crenilabris</tp:taxon-name-part></tp:taxon-name></italic> (see photos of the holotype, Fig. <xref ref-type="fig" rid="F6">6</xref>a), and the shells collected by us in Sumatra, we could observe some differences in rib density. Namely, on the body whorl of the Sumatran specimens, 35 ribs were counted on the body whorl before the constriction. In contrast, on the photographed holotype, there are ~ 45 ribs on the last whorl behind the constriction. Nevertheless, we interpret these differences as parts of the intrasubspecific variability.</p><p>Two subspecies of <italic><tp:taxon-name><tp:taxon-name-part taxon-name-part-type="genus" reg="Pincerna">Pincerna</tp:taxon-name-part> <tp:taxon-name-part taxon-name-part-type="species" reg="crenilabris">crenilabris</tp:taxon-name-part></tp:taxon-name></italic> were described by <xref ref-type="bibr" rid="B75">van Benthem Jutting (1959)</xref>, namely <italic><tp:taxon-name><tp:taxon-name-part taxon-name-part-type="genus" reg="Alycaeus">Alycaeus</tp:taxon-name-part> <tp:taxon-name-part taxon-name-part-type="species" reg="crenilabris">crenilabris</tp:taxon-name-part> <tp:taxon-name-part taxon-name-part-type="subspecies" reg="laevis">laevis</tp:taxon-name-part></tp:taxon-name></italic> and <italic><tp:taxon-name><tp:taxon-name-part taxon-name-part-type="genus" reg="Alycaeus">Alycaeus</tp:taxon-name-part> <tp:taxon-name-part taxon-name-part-type="species" reg="crenilabris">crenilabris</tp:taxon-name-part> <tp:taxon-name-part taxon-name-part-type="subspecies" reg="latecostatus">latecostatus</tp:taxon-name-part></tp:taxon-name></italic>. Since both names were primary homonyms, <xref ref-type="bibr" rid="B56">Páll-Gergely et al. (2020)</xref> proposed replacement names for both taxa (i.e., <italic><tp:taxon-name><tp:taxon-name-part taxon-name-part-type="genus" reg="Pincerna">P.</tp:taxon-name-part> <tp:taxon-name-part taxon-name-part-type="species" reg="crenilabris">crenilabris</tp:taxon-name-part> <tp:taxon-name-part taxon-name-part-type="subspecies" reg="korintjiensis">korintjiensis</tp:taxon-name-part></tp:taxon-name></italic> Páll-Gergely, 2020 and <italic><tp:taxon-name><tp:taxon-name-part taxon-name-part-type="genus" reg="Pincerna">P.</tp:taxon-name-part> <tp:taxon-name-part taxon-name-part-type="species" reg="crenilabris">crenilabris</tp:taxon-name-part> <tp:taxon-name-part taxon-name-part-type="subspecies" reg="juttingae">juttingae</tp:taxon-name-part></tp:taxon-name></italic> Páll-Gergely, 2020, respectively). We examined the photos of the holotype of <italic><tp:taxon-name><tp:taxon-name-part taxon-name-part-type="genus" reg="Pincerna">Pincerna</tp:taxon-name-part></tp:taxon-name></italic> (?) <tp:taxon-name><tp:taxon-name-part taxon-name-part-type="genus" reg="Pincerna"/> <tp:taxon-name-part taxon-name-part-type="species" reg="crenilabris">crenilabris</tp:taxon-name-part> <tp:taxon-name-part taxon-name-part-type="subspecies" reg="korintjiensis">korintjiensis</tp:taxon-name-part></tp:taxon-name> (ZMA.MOLL135672, Fig. <xref ref-type="fig" rid="F5">5</xref>d) (described from “Kajo Aro Estate, Mt. Korintji”) and confirmed that this is a valid <italic><tp:taxon-name><tp:taxon-name-part taxon-name-part-type="genus" reg="Chamalycaeus">Chamalycaeus</tp:taxon-name-part></tp:taxon-name></italic> species, which differs from <italic><tp:taxon-name><tp:taxon-name-part taxon-name-part-type="genus" reg="Pincerna">P.</tp:taxon-name-part> <tp:taxon-name-part taxon-name-part-type="species" reg="crenilabris">crenilabris</tp:taxon-name-part></tp:taxon-name></italic> in the more conical shells shape (<italic><tp:taxon-name><tp:taxon-name-part taxon-name-part-type="genus" reg="Pincerna">P.</tp:taxon-name-part> <tp:taxon-name-part taxon-name-part-type="species" reg="crenilabris">crenilabris</tp:taxon-name-part></tp:taxon-name></italic> is rather globular) and the much denser R2 ribs. <italic><tp:taxon-name><tp:taxon-name-part taxon-name-part-type="genus" reg="Pincerna">Pincerna</tp:taxon-name-part> <tp:taxon-name-part taxon-name-part-type="species" reg="crenilabris">crenilabris</tp:taxon-name-part> <tp:taxon-name-part taxon-name-part-type="subspecies" reg="juttingae">juttingae</tp:taxon-name-part></tp:taxon-name></italic> is distributed in Brastagi, North Sumatra. No illustrations of this taxon have ever been published. Based on its shell characters (Fig. <xref ref-type="fig" rid="F6">6</xref>c), <italic><tp:taxon-name><tp:taxon-name-part taxon-name-part-type="genus" reg="Pincerna">P.</tp:taxon-name-part> <tp:taxon-name-part taxon-name-part-type="species" reg="crenilabris">crenilabris</tp:taxon-name-part> <tp:taxon-name-part taxon-name-part-type="subspecies" reg="juttingae">juttingae</tp:taxon-name-part></tp:taxon-name></italic> differs from the nominotypical subspecies by the smooth R3, and the absence of the basal projection of the outer peristome, which justifies its distinction as a subspecies.</p></tp:treatment-sec><tp:treatment-sec><!--Section generated to contain objects referenced in tp:taxon-treatment.--><fig id="F9" position="float" orientation="portrait"><object-id xmlns:xlink="http://www.w3.org/1999/xlink" content-type="doi" xlink:type="simple">10.3897/zookeys.1272.179378.figure9</object-id><object-id xmlns:xlink="http://www.w3.org/1999/xlink" content-type="arpha" xlink:type="simple">3CA35DA2-0003-59B5-91E9-FDC7B23623BC</object-id><label>Figure 9.</label><caption><p>Operculum of <tp:taxon-name><tp:taxon-name-part taxon-name-part-type="superfamily" reg="Cyclophoroidea">Cyclophoroidea</tp:taxon-name-part></tp:taxon-name> from Padang Bindu. <bold>a</bold>. <italic><tp:taxon-name><tp:taxon-name-part taxon-name-part-type="genus" reg="Japonia">Japonia</tp:taxon-name-part> <tp:taxon-name-part taxon-name-part-type="species" reg="ciliocincta">ciliocincta</tp:taxon-name-part></tp:taxon-name></italic> (E. von Martens, 1865); <bold>b</bold>. <italic><tp:taxon-name><tp:taxon-name-part taxon-name-part-type="genus" reg="Stomacosmethis">Stomacosmethis</tp:taxon-name-part> <tp:taxon-name-part taxon-name-part-type="uncertainty-rank">cf.</tp:taxon-name-part> <tp:taxon-name-part taxon-name-part-type="species" reg="jagori">jagori</tp:taxon-name-part></tp:taxon-name></italic> (E. von Martens, 1860); <bold>c</bold>. <italic><tp:taxon-name><tp:taxon-name-part taxon-name-part-type="genus" reg="Pincerna">Pincerna</tp:taxon-name-part> <tp:taxon-name-part taxon-name-part-type="species" reg="crenilabris">crenilabris</tp:taxon-name-part> <tp:taxon-name-part taxon-name-part-type="subspecies" reg="crenilabris">crenilabris</tp:taxon-name-part></tp:taxon-name></italic> (Möllendorff, 1897).</p></caption><graphic xmlns:xlink="http://www.w3.org/1999/xlink" xlink:href="zookeys-1272-001_article-179378__-g009.jpg" id="oo_1550788.jpg" position="float" orientation="portrait" xlink:type="simple"><uri content-type="original_file" xlink:type="simple">https://binary.pensoft.net/fig/1550788</uri></graphic></fig><fig id="F5" position="float" orientation="portrait"><object-id xmlns:xlink="http://www.w3.org/1999/xlink" content-type="doi" xlink:type="simple">10.3897/zookeys.1272.179378.figure5</object-id><object-id xmlns:xlink="http://www.w3.org/1999/xlink" content-type="arpha" xlink:type="simple">454D9980-0C24-525A-B14B-60B581877653</object-id><label>Figure 5.</label><caption><p>Shells of <tp:taxon-name><tp:taxon-name-part taxon-name-part-type="subfamily" reg="Alycaeinae">Alycaeinae</tp:taxon-name-part></tp:taxon-name>. <bold>a</bold>. <italic><tp:taxon-name><tp:taxon-name-part taxon-name-part-type="genus" reg="Stomacosmethis">Stomacosmethis</tp:taxon-name-part> <tp:taxon-name-part taxon-name-part-type="uncertainty-rank">cf.</tp:taxon-name-part> <tp:taxon-name-part taxon-name-part-type="species" reg="jagori">jagori</tp:taxon-name-part></tp:taxon-name></italic> (E. von Martens, 1860); <bold>b</bold>. <italic><tp:taxon-name><tp:taxon-name-part taxon-name-part-type="genus" reg="Stomacosmethis">Stomacosmethis</tp:taxon-name-part> <tp:taxon-name-part taxon-name-part-type="species" reg="jagori">jagori</tp:taxon-name-part></tp:taxon-name></italic> (E. von Martens, 1860), syntype (<abbrev xmlns:xlink="http://www.w3.org/1999/xlink" content-type="institution" xlink:title="Senckenberg Forschungsinstitut und Naturmuseum (Frankfurt am Main, Germany)" xlink:type="simple">SMF</abbrev> 109304); <bold>c</bold>. <italic><tp:taxon-name><tp:taxon-name-part taxon-name-part-type="genus" reg="Chamalycaeus">Chamalycaeus</tp:taxon-name-part> <tp:taxon-name-part taxon-name-part-type="species" reg="dayangmerindu">dayangmerindu</tp:taxon-name-part></tp:taxon-name></italic> sp. nov.; <bold>d</bold>. <italic><tp:taxon-name><tp:taxon-name-part taxon-name-part-type="genus" reg="Chamalycaeus">Chamalycaeus</tp:taxon-name-part> <tp:taxon-name-part taxon-name-part-type="species" reg="korintjiensis">korintjiensis</tp:taxon-name-part></tp:taxon-name></italic> (Páll-Gergely, 2020), holotype (<abbrev xmlns:xlink="http://www.w3.org/1999/xlink" content-type="institution" xlink:title="Zoological Museum Amsterdam" xlink:type="simple">ZMA.MOLL</abbrev> 135672).</p></caption><graphic xmlns:xlink="http://www.w3.org/1999/xlink" xlink:href="zookeys-1272-001_article-179378__-g005.jpg" id="oo_1550784.jpg" position="float" orientation="portrait" xlink:type="simple"><uri content-type="original_file" xlink:type="simple">https://binary.pensoft.net/fig/1550784</uri></graphic></fig></tp:treatment-sec><ref-list><ref id="B56"><mixed-citation xmlns:xlink="http://www.w3.org/1999/xlink" xlink:type="simple">Páll-Gergely B, Sajan S, Tripathy B, Meng K, Asami T, Ablett JD (2020) Genus-level revision of the <tp:taxon-name><tp:taxon-name-part taxon-name-part-type="family">Alycaeidae</tp:taxon-name-part></tp:taxon-name> (<tp:taxon-name><tp:taxon-name-part taxon-name-part-type="class">Gastropoda</tp:taxon-name-part></tp:taxon-name>, <tp:taxon-name><tp:taxon-name-part taxon-name-part-type="superfamily">Cyclophoroidea</tp:taxon-name-part></tp:taxon-name>), with an annotated species catalogue. ZooKeys 981: 1–220. <ext-link xlink:href="10.3897/zookeys.981.53583" ext-link-type="doi" xlink:type="simple">https://doi.org/10.3897/zookeys.981.53583</ext-link></mixed-citation></ref><ref id="B75"><mixed-citation xmlns:xlink="http://www.w3.org/1999/xlink" xlink:type="simple">van Benthem Jutting WSS (1959) Catalogue of the non-marine <tp:taxon-name><tp:taxon-name-part taxon-name-part-type="subkingdom">Mollusca</tp:taxon-name-part></tp:taxon-name> of Sumatra and of its satellite islands. Beaufortia 7(83): 41–191.</mixed-citation></ref></ref-list></tp:taxon-treatment>
