# Supplementary material for: Operculate land snails (Gastropoda, Caenogastropoda, Cyclophoroidea) from Padang Bindu Karst, South Sumatra, Indonesia with the description of a new species, Chamalycaeus dayangmerindu
Source: Zookeys. 2026 Mar 2;1272:1–31. doi: 10.3897/zookeys.1272.179378 (PMC12973052; doi:10.3897/zookeys.1272.179378)
Supplement: XML Treatment for Diplommatina wilhelminae [file zookeys.1272.179378-treatment8.xml]

<!DOCTYPE tp:taxon-treatment
  PUBLIC "-//TaxonX//DTD Taxonomic Treatment Publishing DTD v0 20100105//EN" "tax-treatment-NSO.dtd">
<tp:taxon-treatment xmlns:tp="http://www.plazi.org/taxpub"><tp:treatment-meta><kwd-group><label>Taxon classification</label><kwd>
                  <named-content content-type="kingdom">Animalia</named-content>
                </kwd><kwd>
                  <named-content content-type="order">Architaenioglossa</named-content>
                </kwd><kwd>
                  <named-content content-type="family">Diplommatinidae</named-content>
                </kwd></kwd-group><mixed-citation publication-type="journal"><person-group><name><surname>Aulia</surname><given-names>Latifah Nurul</given-names></name><name><surname>Nurinsiyah</surname><given-names>Ayu Savitri</given-names></name><name><surname>Mujiono</surname><given-names>Nova</given-names></name><name><surname>Páll-Gergely</surname><given-names>Barna</given-names></name><name><surname>Ambarwati</surname><given-names>Reni</given-names></name></person-group><article-title>Operculate land snails (<tp:taxon-name><tp:taxon-name-part taxon-name-part-type="class" reg="Gastropoda">Gastropoda</tp:taxon-name-part></tp:taxon-name>, <tp:taxon-name><tp:taxon-name-part taxon-name-part-type="subclass" reg="Caenogastropoda">Caenogastropoda</tp:taxon-name-part></tp:taxon-name>, <tp:taxon-name><tp:taxon-name-part taxon-name-part-type="superfamily" reg="Cyclophoroidea">Cyclophoroidea</tp:taxon-name-part></tp:taxon-name>) from Padang Bindu Karst, South Sumatra, Indonesia with the description of a new species, <italic><tp:taxon-name><tp:taxon-name-part taxon-name-part-type="genus" reg="Chamalycaeus">Chamalycaeus</tp:taxon-name-part> <tp:taxon-name-part taxon-name-part-type="species" reg="dayangmerindu">dayangmerindu</tp:taxon-name-part></tp:taxon-name></italic></article-title><source>Zookeys</source><day>02</day><month>03</month><year>2026</year><volume>1272</volume><fpage>1</fpage><lpage>31</lpage><pub-id pub-id-type="doi">10.3897/zookeys.1272.179378</pub-id></mixed-citation></tp:treatment-meta><tp:nomenclature><tp:taxon-name><object-id xmlns:xlink="http://www.w3.org/1999/xlink" content-type="arpha" xlink:type="simple">254C85A3-10FC-5E28-B70C-E8F2DB414DC7</object-id>
                        		<tp:taxon-name-part taxon-name-part-type="genus" reg="Diplommatina">Diplommatina</tp:taxon-name-part> <tp:taxon-name-part taxon-name-part-type="species" reg="wilhelminae">wilhelminae</tp:taxon-name-part>
                        	</tp:taxon-name><tp:taxon-authority>Maassen, 2002</tp:taxon-authority><xref ref-type="fig" rid="F7">Fig. 7 b</xref><tp:nomenclature-citation-list><tp:nomenclature-citation><tp:taxon-name><tp:taxon-name-part taxon-name-part-type="genus" reg="Diplommatina">Diplommatina</tp:taxon-name-part> <tp:taxon-name-part taxon-name-part-type="species" reg="wilhelminae">wilhelminae</tp:taxon-name-part></tp:taxon-name><comment> Maassen, 2002b: 175, figs 29, 30.</comment></tp:nomenclature-citation><tp:nomenclature-citation><tp:taxon-name><tp:taxon-name-part taxon-name-part-type="genus" reg="Diplommatina">Diplommatina</tp:taxon-name-part> <tp:taxon-name-part taxon-name-part-type="species" reg="wilhelminae">wilhelminae</tp:taxon-name-part></tp:taxon-name><comment> – <xref ref-type="bibr" rid="B38">Marwoto 2016</xref>: 18.</comment></tp:nomenclature-citation></tp:nomenclature-citation-list></tp:nomenclature><tp:treatment-sec sec-type="Material examined"><title>Material examined.</title><p>Indonesia • South Sumatra, Ogan Komering Ulu, Semidang Aji, Suka Merindu (Plot 11); <named-content xmlns:xlink="http://www.w3.org/1999/xlink" content-type="dwc:verbatimCoordinates" xlink:type="simple">4°04.11'S, 103°55.34'E</named-content>; alt. 124 m; May-June 2021; A.S. Nurinsiyah leg.; <abbrev xmlns:xlink="http://www.w3.org/1999/xlink" content-type="institution" xlink:title="Museum Zoologicum Bogoriense, Soekarno Science and Technology Area," xlink:type="simple">MZB</abbrev> Gst. 24199/3.</p></tp:treatment-sec><tp:treatment-sec sec-type="Description (n = 3)"><title>Description (n = 3).</title><p>Shell small size with H = 5.4–5.56 mm (mean 5.5 mm); D = width 2.6–2.6 mm (mean 2.6 mm); <abbrev xmlns:xlink="http://www.w3.org/1999/xlink" xlink:title="Height of aperture" xlink:type="simple">HA</abbrev> = 1.1–1.2 mm (mean 1.2 mm); <abbrev xmlns:xlink="http://www.w3.org/1999/xlink" xlink:title="Diameter/width of aperture" xlink:type="simple">DA</abbrev> = 1.1–1.2 mm (mean 1.1 mm); 6–6.5 whorls. Shell spindle shaped, with a conical protoconch and narrow body whorl; penultimate whorl approximately the same width as the last one, separated by a deep suture; shell dextral; protoconch smooth; teleoconch with straight radial ribs, but slightly oblique in body whorl with 12–14 ribs on the penultimate and 14–16 ribs on the body whorl), distinct, rather sharp; distinct spiral striae present; quarter last whorl slightly up towards the suture; elongated palatalis absent; umbilicus closed; peristome double, widened, palatal side tortuous; outer peristome widened.</p></tp:treatment-sec><tp:treatment-sec sec-type="Habitat"><title>Habitat.</title><p>Limestone rocks.</p></tp:treatment-sec><tp:treatment-sec sec-type="Distribution"><title>Distribution.</title><p>The species was previously recorded in West Sumatra (<xref ref-type="bibr" rid="B35">Maassen 2002b</xref>). The distribution in South Sumatra is a new record. The species has never been recorded outside Sumatra and is thus endemic to the island.</p></tp:treatment-sec><tp:treatment-sec><!--Section generated to contain objects referenced in tp:taxon-treatment.--><fig id="F7" position="float" orientation="portrait"><object-id xmlns:xlink="http://www.w3.org/1999/xlink" content-type="doi" xlink:type="simple">10.3897/zookeys.1272.179378.figure7</object-id><object-id xmlns:xlink="http://www.w3.org/1999/xlink" content-type="arpha" xlink:type="simple">12ABEB74-CE4C-5E0E-AD47-D3625D6F4014</object-id><label>Figure 7.</label><caption><p>Shells of <tp:taxon-name><tp:taxon-name-part taxon-name-part-type="family" reg="Diplommatinidae">Diplommatinidae</tp:taxon-name-part></tp:taxon-name> from Padang Bindu. <bold>a</bold>. <italic><tp:taxon-name><tp:taxon-name-part taxon-name-part-type="genus" reg="Diplommatina">Diplommatina</tp:taxon-name-part> <tp:taxon-name-part taxon-name-part-type="species" reg="liwaensis">liwaensis</tp:taxon-name-part></tp:taxon-name></italic> Aldrich, 1898; <bold>b</bold>. <italic><tp:taxon-name><tp:taxon-name-part taxon-name-part-type="genus" reg="Diplommatina">D.</tp:taxon-name-part> <tp:taxon-name-part taxon-name-part-type="species" reg="wilhelminae">wilhelminae</tp:taxon-name-part></tp:taxon-name></italic> Maassen, 2002; <bold>c</bold>. <italic><tp:taxon-name><tp:taxon-name-part taxon-name-part-type="genus" reg="Plectostoma">Plectostoma</tp:taxon-name-part> <tp:taxon-name-part taxon-name-part-type="species" reg="kitteli">kitteli</tp:taxon-name-part></tp:taxon-name></italic> Maassen, 2002; <bold>d</bold>. <italic><tp:taxon-name><tp:taxon-name-part taxon-name-part-type="genus" reg="Opisthostoma">Opisthostoma</tp:taxon-name-part> <tp:taxon-name-part taxon-name-part-type="species" reg="platycephalum">platycephalum</tp:taxon-name-part></tp:taxon-name></italic> van Benthem Jutting, 1952.</p></caption><graphic xmlns:xlink="http://www.w3.org/1999/xlink" xlink:href="zookeys-1272-001_article-179378__-g007.jpg" id="oo_1550786.jpg" position="float" orientation="portrait" xlink:type="simple"><uri content-type="original_file" xlink:type="simple">https://binary.pensoft.net/fig/1550786</uri></graphic></fig></tp:treatment-sec><ref-list><ref id="B38"><mixed-citation xmlns:xlink="http://www.w3.org/1999/xlink" xlink:type="simple">Marwoto RM (2016) Keong darat dari Sumatera (Moluska, <tp:taxon-name><tp:taxon-name-part taxon-name-part-type="class">Gastropoda</tp:taxon-name-part></tp:taxon-name>). Zoo Indonesia 25(1): 8–21.</mixed-citation></ref><ref id="B35"><mixed-citation xmlns:xlink="http://www.w3.org/1999/xlink" xlink:type="simple">Maassen WJM (2002b) Remarks on the <tp:taxon-name><tp:taxon-name-part taxon-name-part-type="family">Diplommatinidae</tp:taxon-name-part></tp:taxon-name> from Sumatra, Indonesia, with descriptions of eleven new species (<tp:taxon-name><tp:taxon-name-part taxon-name-part-type="class">Gastropoda</tp:taxon-name-part></tp:taxon-name>, <tp:taxon-name><tp:taxon-name-part taxon-name-part-type="subclass">Prosobranchia</tp:taxon-name-part></tp:taxon-name>). Basteria 66: 163–182.</mixed-citation></ref></ref-list></tp:taxon-treatment>
