# Supplementary material for: Operculate land snails (Gastropoda, Caenogastropoda, Cyclophoroidea) from Padang Bindu Karst, South Sumatra, Indonesia with the description of a new species, Chamalycaeus dayangmerindu
Source: Zookeys. 2026 Mar 2;1272:1–31. doi: 10.3897/zookeys.1272.179378 (PMC12973052; doi:10.3897/zookeys.1272.179378)
Supplement: XML Treatment for Pupina turgidula [file zookeys.1272.179378-treatment11.xml]

<!DOCTYPE tp:taxon-treatment
  PUBLIC "-//TaxonX//DTD Taxonomic Treatment Publishing DTD v0 20100105//EN" "tax-treatment-NSO.dtd">
<tp:taxon-treatment xmlns:tp="http://www.plazi.org/taxpub"><tp:treatment-meta><kwd-group><label>Taxon classification</label><kwd>
                  <named-content content-type="kingdom">Animalia</named-content>
                </kwd><kwd>
                  <named-content content-type="order">Architaenioglossa</named-content>
                </kwd><kwd>
                  <named-content content-type="family">Pupinidae</named-content>
                </kwd></kwd-group><mixed-citation publication-type="journal"><person-group><name><surname>Aulia</surname><given-names>Latifah Nurul</given-names></name><name><surname>Nurinsiyah</surname><given-names>Ayu Savitri</given-names></name><name><surname>Mujiono</surname><given-names>Nova</given-names></name><name><surname>Páll-Gergely</surname><given-names>Barna</given-names></name><name><surname>Ambarwati</surname><given-names>Reni</given-names></name></person-group><article-title>Operculate land snails (<tp:taxon-name><tp:taxon-name-part taxon-name-part-type="class" reg="Gastropoda">Gastropoda</tp:taxon-name-part></tp:taxon-name>, <tp:taxon-name><tp:taxon-name-part taxon-name-part-type="subclass" reg="Caenogastropoda">Caenogastropoda</tp:taxon-name-part></tp:taxon-name>, <tp:taxon-name><tp:taxon-name-part taxon-name-part-type="superfamily" reg="Cyclophoroidea">Cyclophoroidea</tp:taxon-name-part></tp:taxon-name>) from Padang Bindu Karst, South Sumatra, Indonesia with the description of a new species, <italic><tp:taxon-name><tp:taxon-name-part taxon-name-part-type="genus" reg="Chamalycaeus">Chamalycaeus</tp:taxon-name-part> <tp:taxon-name-part taxon-name-part-type="species" reg="dayangmerindu">dayangmerindu</tp:taxon-name-part></tp:taxon-name></italic></article-title><source>Zookeys</source><day>02</day><month>03</month><year>2026</year><volume>1272</volume><fpage>1</fpage><lpage>31</lpage><pub-id pub-id-type="doi">10.3897/zookeys.1272.179378</pub-id></mixed-citation></tp:treatment-meta><tp:nomenclature><tp:taxon-name><object-id xmlns:xlink="http://www.w3.org/1999/xlink" content-type="arpha" xlink:type="simple">D317C145-33CC-5251-A9B9-CF5BDEF0A270</object-id>
                        		<tp:taxon-name-part taxon-name-part-type="genus" reg="Pupina">Pupina</tp:taxon-name-part> <tp:taxon-name-part taxon-name-part-type="species" reg="turgidula">turgidula</tp:taxon-name-part>
                        	</tp:taxon-name><tp:taxon-authority>Dohrn, 1881</tp:taxon-authority><xref ref-type="fig" rid="F8">Fig. 8 a, b</xref><tp:nomenclature-citation-list><tp:nomenclature-citation><tp:taxon-name><tp:taxon-name-part taxon-name-part-type="genus" reg="Pupina">Pupina</tp:taxon-name-part> <tp:taxon-name-part taxon-name-part-type="species" reg="turgidula">turgidula</tp:taxon-name-part></tp:taxon-name><comment> Dohrn, 1881: 66.</comment></tp:nomenclature-citation><tp:nomenclature-citation><tp:taxon-name><tp:taxon-name-part taxon-name-part-type="genus" reg="Pupina">Pupina</tp:taxon-name-part> (<tp:taxon-name-part taxon-name-part-type="subgenus" reg="Eupupina">Eupupina</tp:taxon-name-part>) <tp:taxon-name-part taxon-name-part-type="species" reg="treubi">treubi</tp:taxon-name-part></tp:taxon-name><comment> — O. Boettger, 1890: 157, pl. VI, fig. 8a, b.</comment></tp:nomenclature-citation><tp:nomenclature-citation><tp:taxon-name><tp:taxon-name-part taxon-name-part-type="genus" reg="Pupina">Pupina</tp:taxon-name-part> <tp:taxon-name-part taxon-name-part-type="species" reg="treubi">treubi</tp:taxon-name-part></tp:taxon-name><comment> — van Benthem Jutting, 1948: 381, figs 34, 36. <xref ref-type="bibr" rid="B34">Maassen 2002a</xref>: pl. 30, fig. 5. <xref ref-type="bibr" rid="B25">Heryanto 2001</xref>: 767, 2008: 362. <xref ref-type="bibr" rid="B53">Nurinsiyah et al. 2023</xref>: 52, figs 1e–g, 2d.</comment></tp:nomenclature-citation><tp:nomenclature-citation><tp:taxon-name><tp:taxon-name-part taxon-name-part-type="genus" reg="Pupina">Pupina</tp:taxon-name-part> <tp:taxon-name-part taxon-name-part-type="species" reg="verbeeki">verbeeki</tp:taxon-name-part></tp:taxon-name><comment> — <xref ref-type="bibr" rid="B73">van Benthem Jutting 1948</xref>: 582, figs 34E, 37.</comment></tp:nomenclature-citation><tp:nomenclature-citation><tp:taxon-name><tp:taxon-name-part taxon-name-part-type="genus" reg="Pupina">Pupina</tp:taxon-name-part> <tp:taxon-name-part taxon-name-part-type="species" reg="turgidula">turgidula</tp:taxon-name-part></tp:taxon-name><comment> — <xref ref-type="bibr" rid="B75">van Benthem Jutting 1959</xref>: 75. <xref ref-type="bibr" rid="B34">Maassen 2002a</xref>: 282, fig. 6.</comment></tp:nomenclature-citation></tp:nomenclature-citation-list></tp:nomenclature><tp:treatment-sec sec-type="Material examined"><title>Material examined.</title><p>Indonesia • South Sumatra, Ogan Komering Ulu, Semidang Aji, Suka Merindu (Plot 11); <named-content xmlns:xlink="http://www.w3.org/1999/xlink" content-type="dwc:verbatimCoordinates" xlink:type="simple">4°04.11'S, 103°55.34'E</named-content>; alt. 124 m; May-June 2021; A.S. Nurinsiyah leg.; <abbrev xmlns:xlink="http://www.w3.org/1999/xlink" content-type="institution" xlink:title="Museum Zoologicum Bogoriense, Soekarno Science and Technology Area," xlink:type="simple">MZB</abbrev> Gst. 24119/2, 24120/1.</p></tp:treatment-sec><tp:treatment-sec sec-type="Description (n = 3)"><title>Description (n = 3).</title><p>Shell small size with H = 8.6–9.1 mm (mean 8.9 mm); D = 5.9–6.3 mm (mean 6.2 mm); <abbrev xmlns:xlink="http://www.w3.org/1999/xlink" xlink:title="Height of aperture" xlink:type="simple">HA</abbrev> = 3.2–3.3 mm (mean 3.3 mm); <abbrev xmlns:xlink="http://www.w3.org/1999/xlink" xlink:title="Diameter/width of aperture" xlink:type="simple">DA</abbrev> = 3.1–3.2 mm (mean 3.1 mm); 4.75–5 whorls. Shell dextral; conical, rather thin, with an apex pointed but not sharp; pale white to yellowish white, glossy, slightly transparent; body whorl largest with deep suture; spiral striae absent; umbilicus closed; aperture round, nearly vertical, with two short teeth near or on the parietal near the peristome.</p><fig id="F8" position="float" orientation="portrait"><object-id xmlns:xlink="http://www.w3.org/1999/xlink" content-type="doi" xlink:type="simple">10.3897/zookeys.1272.179378.figure8</object-id><object-id xmlns:xlink="http://www.w3.org/1999/xlink" content-type="arpha" xlink:type="simple">23FC1E06-51A7-55A0-86AC-AEA276AF69C5</object-id><label>Figure 8.</label><caption><p>Shells of <tp:taxon-name><tp:taxon-name-part taxon-name-part-type="family" reg="Pupinidae">Pupinidae</tp:taxon-name-part></tp:taxon-name> from Padang Bindu. <italic><tp:taxon-name><tp:taxon-name-part taxon-name-part-type="genus" reg="Pupina">Pupina</tp:taxon-name-part> <tp:taxon-name-part taxon-name-part-type="species" reg="turgidula">turgidula</tp:taxon-name-part></tp:taxon-name></italic> Dohrn, 1881. <bold>a</bold>. <abbrev xmlns:xlink="http://www.w3.org/1999/xlink" content-type="institution" xlink:title="Museum Zoologicum Bogoriense, Soekarno Science and Technology Area," xlink:type="simple">MZB</abbrev> Gst. 24119/2; <bold>b</bold>. <abbrev xmlns:xlink="http://www.w3.org/1999/xlink" content-type="institution" xlink:title="Museum Zoologicum Bogoriense, Soekarno Science and Technology Area," xlink:type="simple">MZB</abbrev> Gst. 24120/1.</p></caption><graphic xmlns:xlink="http://www.w3.org/1999/xlink" xlink:href="zookeys-1272-001_article-179378__-g008.jpg" id="oo_1550787.jpg" position="float" orientation="portrait" xlink:type="simple"><uri content-type="original_file" xlink:type="simple">https://binary.pensoft.net/fig/1550787</uri></graphic></fig><fig id="F9" position="float" orientation="portrait"><object-id xmlns:xlink="http://www.w3.org/1999/xlink" content-type="doi" xlink:type="simple">10.3897/zookeys.1272.179378.figure9</object-id><object-id xmlns:xlink="http://www.w3.org/1999/xlink" content-type="arpha" xlink:type="simple">3CA35DA2-0003-59B5-91E9-FDC7B23623BC</object-id><label>Figure 9.</label><caption><p>Operculum of <tp:taxon-name><tp:taxon-name-part taxon-name-part-type="superfamily" reg="Cyclophoroidea">Cyclophoroidea</tp:taxon-name-part></tp:taxon-name> from Padang Bindu. <bold>a</bold>. <italic><tp:taxon-name><tp:taxon-name-part taxon-name-part-type="genus" reg="Japonia">Japonia</tp:taxon-name-part> <tp:taxon-name-part taxon-name-part-type="species" reg="ciliocincta">ciliocincta</tp:taxon-name-part></tp:taxon-name></italic> (E. von Martens, 1865); <bold>b</bold>. <italic><tp:taxon-name><tp:taxon-name-part taxon-name-part-type="genus" reg="Stomacosmethis">Stomacosmethis</tp:taxon-name-part> <tp:taxon-name-part taxon-name-part-type="uncertainty-rank">cf.</tp:taxon-name-part> <tp:taxon-name-part taxon-name-part-type="species" reg="jagori">jagori</tp:taxon-name-part></tp:taxon-name></italic> (E. von Martens, 1860); <bold>c</bold>. <italic><tp:taxon-name><tp:taxon-name-part taxon-name-part-type="genus" reg="Pincerna">Pincerna</tp:taxon-name-part> <tp:taxon-name-part taxon-name-part-type="species" reg="crenilabris">crenilabris</tp:taxon-name-part> <tp:taxon-name-part taxon-name-part-type="subspecies" reg="crenilabris">crenilabris</tp:taxon-name-part></tp:taxon-name></italic> (Möllendorff, 1897).</p></caption><graphic xmlns:xlink="http://www.w3.org/1999/xlink" xlink:href="zookeys-1272-001_article-179378__-g009.jpg" id="oo_1550788.jpg" position="float" orientation="portrait" xlink:type="simple"><uri content-type="original_file" xlink:type="simple">https://binary.pensoft.net/fig/1550788</uri></graphic></fig></tp:treatment-sec><tp:treatment-sec sec-type="Habitat"><title>Habitat.</title><p>Limestone rocks.</p></tp:treatment-sec><tp:treatment-sec sec-type="Distribution in Sumatra"><title>Distribution in Sumatra.</title><p>The species was previously recorded in Central Sumatra and Nias (<xref ref-type="bibr" rid="B75">van Benthem Jutting 1959</xref>), West Sumatra (<xref ref-type="bibr" rid="B34">Maassen 2002a</xref>), and Java (<xref ref-type="bibr" rid="B53">Nurinsiyah et al. 2023</xref>). The distribution in South Sumatra is a new record.</p></tp:treatment-sec><tp:treatment-sec sec-type="Remarks"><title>Remarks.</title><p>The specimens collected from the karst areas of South Sumatra exhibit two morphological forms (Fig. <xref ref-type="fig" rid="F8">8</xref>a, b) that closely resemble <italic><tp:taxon-name><tp:taxon-name-part taxon-name-part-type="genus" reg="Pupina">Pupina</tp:taxon-name-part> <tp:taxon-name-part taxon-name-part-type="species" reg="treubi">treubi</tp:taxon-name-part></tp:taxon-name></italic> Boettger, 1890 and <italic><tp:taxon-name><tp:taxon-name-part taxon-name-part-type="genus" reg="Pupina">Pupina</tp:taxon-name-part> <tp:taxon-name-part taxon-name-part-type="species" reg="turgidula">turgidula</tp:taxon-name-part></tp:taxon-name></italic> Dohrn, 1881 as illustrated by <xref ref-type="bibr" rid="B34">Maassen (2002a)</xref>. The South Sumatran samples also show strong shell similarity to the lectotype of <italic><tp:taxon-name><tp:taxon-name-part taxon-name-part-type="genus" reg="Pupina">P.</tp:taxon-name-part> <tp:taxon-name-part taxon-name-part-type="species" reg="treubi">treubi</tp:taxon-name-part></tp:taxon-name></italic> and the lectotype of <italic><tp:taxon-name><tp:taxon-name-part taxon-name-part-type="genus" reg="Pupina">P.</tp:taxon-name-part> <tp:taxon-name-part taxon-name-part-type="species" reg="verbeeki">verbeeki</tp:taxon-name-part></tp:taxon-name></italic> (Möllendorff, 1897) illustrated in <xref ref-type="bibr" rid="B53">Nurinsiyah et al. (2023)</xref>. In that study, <italic><tp:taxon-name><tp:taxon-name-part taxon-name-part-type="genus" reg="Pupina">P.</tp:taxon-name-part> <tp:taxon-name-part taxon-name-part-type="species" reg="verbeeki">verbeeki</tp:taxon-name-part></tp:taxon-name></italic> was synonymized with <italic><tp:taxon-name><tp:taxon-name-part taxon-name-part-type="genus" reg="Pupina">P.</tp:taxon-name-part> <tp:taxon-name-part taxon-name-part-type="species" reg="treubi">treubi</tp:taxon-name-part></tp:taxon-name></italic>, and the authors concluded that all three nominal taxa represented the same species. This interpretation is further supported by our current material, in which all three morphotypes were collected from the same sampling plot. Following this conclusion, <italic><tp:taxon-name><tp:taxon-name-part taxon-name-part-type="genus" reg="Pupina">P.</tp:taxon-name-part> <tp:taxon-name-part taxon-name-part-type="species" reg="turgidula">turgidula</tp:taxon-name-part></tp:taxon-name></italic> should be regarded as the valid name for this species.</p><p>The type specimen of <italic><tp:taxon-name><tp:taxon-name-part taxon-name-part-type="genus" reg="Pupina">P.</tp:taxon-name-part> <tp:taxon-name-part taxon-name-part-type="species" reg="turgidula">turgidula</tp:taxon-name-part></tp:taxon-name></italic> from Mount Singgalang, West Sumatra, was destroyed during World War II, and our attempts to locate any remaining type material in the <abbrev xmlns:xlink="http://www.w3.org/1999/xlink" content-type="institution" xlink:title="Senckenberg Forschungsinstitut und Naturmuseum (Frankfurt am Main, Germany)" xlink:type="simple">SMF</abbrev> and <named-content xmlns:xlink="http://www.w3.org/1999/xlink" content-type="dwc:institutional_code" xlink:title="Naturhistorisches Museum Wien" xlink:href="https://scientific-collections.gbif.org/institution/37a95137-fb12-4e75-b35c-ffc6e5af94f9" xlink:type="simple">NHMW</named-content> were unsuccessful. To conclusively resolve the taxonomic distinction between these taxa, fieldwork at the type locality is required. Additional specimens and further analyses, including molecular phylogenetic approaches, are necessary to robustly justify this taxonomic decision.</p></tp:treatment-sec><ref-list><ref id="B34"><mixed-citation xmlns:xlink="http://www.w3.org/1999/xlink" xlink:type="simple">Maassen WJM (2002a) Remarks on the <tp:taxon-name><tp:taxon-name-part taxon-name-part-type="family">Pupinidae</tp:taxon-name-part></tp:taxon-name> of Sumatra (Indonesia) with description of two new species (<tp:taxon-name><tp:taxon-name-part taxon-name-part-type="class">Gastropoda</tp:taxon-name-part></tp:taxon-name>, <tp:taxon-name><tp:taxon-name-part taxon-name-part-type="subclass">Prosobranchia</tp:taxon-name-part></tp:taxon-name>: <tp:taxon-name><tp:taxon-name-part taxon-name-part-type="family">Pupinidae</tp:taxon-name-part></tp:taxon-name>). In: Falkner M, Groh K, Speight MCD (Eds) Collectanea Malacologica Festschrift für Gerhard Falkner. ConchBooks Hackenheim, 277–290.</mixed-citation></ref><ref id="B25"><mixed-citation xmlns:xlink="http://www.w3.org/1999/xlink" xlink:type="simple">Heryanto (2001) Snail composition in the southern part of Gunung Halimun National Park. Berita Biologi 5(6): 765–771.</mixed-citation></ref><ref id="B53"><mixed-citation xmlns:xlink="http://www.w3.org/1999/xlink" xlink:type="simple">Nurinsiyah AS, Nurhayati PA, Mujiono N, Alfiah A, Hausdorf B (2023) <tp:taxon-name><tp:taxon-name-part taxon-name-part-type="family">Pupinidae</tp:taxon-name-part></tp:taxon-name> of Java (<tp:taxon-name><tp:taxon-name-part taxon-name-part-type="subclass">Gastropoda</tp:taxon-name-part></tp:taxon-name>: <tp:taxon-name><tp:taxon-name-part taxon-name-part-type="subclass">Caenogastropoda</tp:taxon-name-part></tp:taxon-name>). Treubia 50(1): 45–60. <ext-link xlink:href="10.14203/treubia.v50i1.4558" ext-link-type="doi" xlink:type="simple">https://doi.org/10.14203/treubia.v50i1.4558</ext-link></mixed-citation></ref><ref id="B73"><mixed-citation xmlns:xlink="http://www.w3.org/1999/xlink" xlink:type="simple">van Benthem Jutting WSS (1948) Systematic studies on the non-marine <tp:taxon-name><tp:taxon-name-part taxon-name-part-type="subkingdom">Mollusca</tp:taxon-name-part></tp:taxon-name> of the Indo-Australian Archipelago. I. Critical revision of the Javanese operculate land-shells of the families <tp:taxon-name><tp:taxon-name-part taxon-name-part-type="family">Hydrocenidae</tp:taxon-name-part></tp:taxon-name>, <tp:taxon-name><tp:taxon-name-part taxon-name-part-type="family">Helicinidae</tp:taxon-name-part></tp:taxon-name>, <tp:taxon-name><tp:taxon-name-part taxon-name-part-type="family">Cyclophoridae</tp:taxon-name-part></tp:taxon-name>, <tp:taxon-name><tp:taxon-name-part taxon-name-part-type="family">Pupinidae</tp:taxon-name-part></tp:taxon-name> and <tp:taxon-name><tp:taxon-name-part taxon-name-part-type="family">Cochlostomatidae</tp:taxon-name-part></tp:taxon-name>. Treubia 19(3): 539–605. <ext-link xlink:href="10.14203/treubia.v21i2.2661" ext-link-type="doi" xlink:type="simple">https://doi.org/10.14203/treubia.v21i2.2661</ext-link></mixed-citation></ref><ref id="B75"><mixed-citation xmlns:xlink="http://www.w3.org/1999/xlink" xlink:type="simple">van Benthem Jutting WSS (1959) Catalogue of the non-marine <tp:taxon-name><tp:taxon-name-part taxon-name-part-type="subkingdom">Mollusca</tp:taxon-name-part></tp:taxon-name> of Sumatra and of its satellite islands. Beaufortia 7(83): 41–191.</mixed-citation></ref></ref-list></tp:taxon-treatment>
